# Supplementary material for: Continental-scale patterns of hyper-cryptic diversity within the freshwater model taxon Gammarus fossarum (Crustacea, Amphipoda)
Source: Sci Rep. 2020 Oct 6;10:16536. doi: 10.1038/s41598-020-73739-0 (PMC7538970; doi:10.1038/s41598-020-73739-0)
Supplement: Supplementary file 3 — Supplementary Table S1. [file 41598_2020_73739_MOESM3_ESM.xlsx]

## Sheet: Table S1
Table S1. Individual data including: Individual number, Two letters Country ISO code, Locality (site or river name), Sea basin, River Catchment, River sub-catchment, River, Lattitude and Longitude in decimal format, Altitude (m), Site Acronym, Individual Acronym, Haplotype name, BIN-MOTUs, ABGD-MOTUs, bPTP-MOTUs, Genbank Accession number, BOLD Process ID, COI sequense Length in bp, Reference.
* Some Genbank accession numbers and BOLD process ID are identical as only a single haplotype was deposited associated with original publications. These sequences were ascribed to different individuals as based on information in supplementary data available in each publication
Individual number	Country ISO code	Locality	Sea basin	River Catchment	River subcatchment	River	Lattitude	Longitude	Altitude (m)	Site Acronym	Individual Acronym	Haplotype name	BIN-MOTUs	ABGD-MOTUs	bPTP-MOTUs	Genbank Accession number n°	BOLD Process ID	COI Sequence Length (bp)	Reference
1	AL	Moglicë	Adriatic Sea	Seman	Seman	Devoll	40.707	20.418	527	Moglicë	KJ462736	Hap.1	ACQ2792	13	73	KJ462736	GBCM1516-14	551	Wysocka et al. (2014)
2	BG	Krushuna	Black Sea	Danube	Osam	trib to Osam	43.246	25.033	142	Krushuna	KJ462737	Hap.2	ACQ1789	35	97	KJ462737	GBCM1559-14	551	Wysocka et al. (2014)
3	BG	Vasilkovska Mahala	Black Sea	Danube	Vit	Kalnik	43.027	24.37	302	Vasilkovska Mahala	KJ462765	Hap.3	ACQ5992	35	98	KJ462765	GBCM1557-14	551	Wysocka et al. (2014)
4	BG	Vasilkovska Mahala	Black Sea	Danube	Vit	Kalnik	43.027	24.37	302	Vasilkovska Mahala	KJ462766	Hap.3	ACQ5992	35	98	KJ462766	GBCM1558-14	551	Wysocka et al. (2014)
5	UK	River Taff	Atlantic Ocean	Taff	Taff	Taff	51.508	3.214	25	Med pos River Taff	KY464962	Hap.656	ACG8343	2	132	KY464962	GBCM7428-17	534	Blackman et al. (2017)
6	UK	River Little Stour	North Sea	Stour	Stour	Little Stour	51.303	1.216	17	Med pos River Little Stour	KY464960	Hap.657	ACG8343	2	132	KY464960	GBCM8121-17	534	Blackman et al. (2017)
7	UK	River Taff	Atlantic Ocean	Taff	Taff	Taff	51.508	3.214	25	Med pos River Taff	KY464961	Hap.658	ACG8343	2	132	KY464961	GBCM9954-17	534	Blackman et al. (2017)
8	UK	River Little Stour	North Sea	Stour	Stour	Little Stour	51.303	1.216	17	Med pos River Little Stour	KY464963	Hap.659	ACG8343	2	132	KY464963	GBCM7429-17	495	Blackman et al. (2017)
9	NL	Nijmegen	North Sea	Rhine	Rhine	Stream	52	5.84	62	Nijmegen	JF965876	Hap.4	ACG7784	2	147	JF965876	GBCMA4481-13	656	Hou et al. (2011)
10	NL	Angeren	North Sea	Rhine	Rhine	Linge	51.91	5.96	8	Angeren	JF965877	Hap.4	ACG7784	2	147	JF965877	GBCMA4480-13	656	Hou et al. (2011)
11	SI	Koper	Adriatic Sea	Costal river	Costal river	Stream	45.33	14.1	261	Koper	JF965878	Hap.5	ACH6566	30	95	JF965878	GBCMA4479-13	615	Hou et al. (2011)
12	SI	Bled	Black Sea	Danube	Sava	Stream	46.35	14.12	477	Bled	JF965879	Hap.6	ACH8948	32	26	JF965879	GBCMA4478-13	656	Hou et al. (2011)
13	SI	Ilirska Bistrica	Adriatic Sea	Reka	Reka	Intermit Stream	45.49	14.31	514	Ilirska Bistrica	JF965880	Hap.7	ACH8947	31	43	JF965880	GBCMA4477-13	653	Hou et al. (2011)
14	HR	Gerovo	Black Sea	Danube	Sava	Kopla	45.51	14.69	459	Gerovo	JF965882	Hap.8	ACH8946	25	64	JF965882	GBCMA4475-13	641	Hou et al. (2011)
15	DE	Regensburg	Black Sea	Danube	Danube	Vils	48.61	13.17	359	Regensburg	JF965886	Hap.9	ACY7198	1	99	JF965886	GBCMA4471-13	656	Hou et al. (2011)
16	FR	LesArdillats	Meditarrenean Sea	Rhone	Saone	Ardieres	46.19	4.52	523	LesArdillats	JF965887	Hap.4	ACG7784	2	147	JF965887	GBCMA4470-13	656	Hou et al. (2011)
17	CZ	ČeskeBudĕjovice	North Sea	Elbe	Vitava	Luznice	49.32	14.52	432	ČeskeBudĕjovice	JF965888	Hap.10	ACH6571	1	99	JF965888	GBCMA4469-13	656	Hou et al. (2011)
18	BA	Bihać	Black Sea	Danube	Sava	Una	44.8	15.92	225	Bihać	JF965889	Hap.11	ACH6572	24	37	JF965889	GBCMA4468-13	655	Hou et al. (2011)
19	DE	Bremen	North Sea	Weser	Weser	Weser	52.74	9.17	22	Bremen	JF965890	Hap.12	ACG8343	2	132	JF965890	GBCMA4467-13	656	Hou et al. (2011)
20	FR	MontesDore	Atlantic Ocean	Garonne	Dordogne	Gagne	45.52	2.79	1481	MontesDore	JF965891	Hap.13	ACH6569	2	148	JF965891	GBCMA4466-13	656	Hou et al. (2011)
21	IT	Trieste A	Adriatic Sea	Rio di Ospo	Rio di Ospo	Rio di Ospo	45.59	13.79	123	Trieste A	JF965892	Hap.14	ACH6566	30	95	JF965892	GBCMA4465-13	656	Hou et al. (2011)
22	RS	Bela Palanka	Black Sea	Danube	Morava	Stream	43.2	22.26	968	Bela Palanka	JF965893	Hap.15	ACH6565	33	29	JF965893	GBCMA4464-13	618	Hou et al. (2011)
23	IT	Verona	Adriatic Sea	Adige	Adige	Adige	45.45	10.99	66	Verona	JF965894	Hap.16	ACH6568	29	46	JF965894	GBCMA4463-13	656	Hou et al. (2011)
24	SI	Vipava	Adriatic Sea	Isonzo	Vipava	Bela	45.86	13.97	329	Vipava	JF965895	Hap.17	ACH6567	30	105	JF965895	GBCMA4462-13	656	Hou et al. (2011)
25	HR	Zagreb	Black Sea	Danube	Sava	Una	45.24	16.89	91	Zagreb	JF965897	Hap.18	ACH6570	51	38	JF965897	GBCMA4460-13	608	Hou et al. (2011)
26	IT	Trieste B	Adriatic Sea	Rio di Ospo	Rio di Ospo	Rio di Ospo	45.59	13.93	123	Trieste B	JF965898	Hap.19	NOBIN	81	24	JF965898	GBCMA4459-13	417	Hou et al. (2011)
27	SI	Šmarješke toplice	Black Sea	Danube	Save	aff Krka	45.86	15.22	285	Šmarješke toplice	JF965881	Hap.20	NOBIN	82	10	JF965881	GBCMA4476-13	423	Hou et al. (2011)
28	HR	Tržič	Black Sea	Danube	Save	stream	45.18	15.65	267	Tržič	JF965883	Hap.21	NOBIN	84	4	JF965883	GBCMA4474-13	427	Hou et al. (2011)
29	SI	no name	Black Sea	Danube	Save	stream	45.59	15.03	658	no name	JF965884	Hap.22	NOBIN	83	18	JF965884	GBCMA4473-13	428	Hou et al. (2011)
30	SI	Postojna	Adriatic Sea	Pimavo	Reka	Pivka	45.78	14.21	624	Postojna A	JF965885	Hap.23	NOBIN	79	23	JF965885	GBCMA4472-13	416	Hou et al. (2011)
31	HR	Lapat	Black Sea	Danube	Sava	Stream	45.07	15.42	372	Cro8	KF521802	Hap.24	ACG7783	8	35	KF521802	GFOEU034-13	658	Weiss et al. (2013)
32	HR	Lapat	Black Sea	Danube	Sava	Stream	45.07	15.42	372	Cro8	KF521803	Hap.24	ACG7783	8	35	KF521803	GFOEU033-13	658	Weiss et al. (2013)
33	HR	Lapat	Black Sea	Danube	Sava	Stream	45.07	15.42	372	Cro8	KF521804	Hap.25	ACG7783	8	35	KF521804	GFOEU032-13	484	Weiss et al. (2013)
34	HR	Skuljari	Adriatic Sea	Mirna	Mirna	Mirna	45.42	13.92	123	Cro5	KF521805	Hap.26	ACG8344	30	107	KF521805	GFOEU031-13	605	Weiss et al. (2013)
35	HR	Skuljari	Adriatic Sea	Mirna	Mirna	Mirna	45.42	13.92	123	Cro5	KF521806	Hap.27	ACG7751	30	106	KF521806	GFOEU030-13	604	Weiss et al. (2013)
36	DE	Langenau	Black Sea	Danube	Danube	Nau	48.5	10.14	458	Ger6	KF521807	Hap.28	ACG8206	11	27	KF521807	GFOEU029-13	654	Weiss et al. (2013)
37	DE	Langenau	Black Sea	Danube	Danube	Nau	48.5	10.14	458	Ger6	KF521808	Hap.28	ACG8206	11	27	KF521808	GFOEU028-13	658	Weiss et al. (2013)
38	DE	Langenau	Black Sea	Danube	Danube	Nau	48.5	10.14	458	Ger6	KF521809	Hap.28	ACG8206	11	27	KF521809	GFOEU027-13	603	Weiss et al. (2013)
39	DE	Langenau	Black Sea	Danube	Danube	Nau	48.5	10.14	458	Ger6	KF521810	Hap.28	ACG8206	11	27	KF521810	GFOEU026-13	658	Weiss et al. (2013)
40	DE	Langenau	Black Sea	Danube	Danube	Nau	48.5	10.14	458	Ger6	KF521811	Hap.28	ACG8206	11	27	KF521811	GFOEU025-13	655	Weiss et al. (2013)
41	DE	Langenau	Black Sea	Danube	Danube	Nau	48.5	10.14	458	Ger6	KF521812	Hap.29	ACG8206	11	27	KF521812	GFOEU024-13	658	Weiss et al. (2013)
42	DE	Langenau	Black Sea	Danube	Danube	Nau	48.5	10.14	458	Ger6	KF521813	Hap.28	ACG8206	11	27	KF521813	GFOEU023-13	658	Weiss et al. (2013)
43	DE	Langenau	Black Sea	Danube	Danube	Nau	48.5	10.14	458	Ger6	KF521814	Hap.28	ACG8206	11	27	KF521814	GFOEU022-13	658	Weiss et al. (2013)
44	DE	Langenau	Black Sea	Danube	Danube	Nau	48.5	10.14	458	Ger6	KF521815	Hap.29	ACG8206	11	27	KF521815	GFOEU021-13	658	Weiss et al. (2013)
45	DE	Langenau	Black Sea	Danube	Danube	Nau	48.5	10.14	458	Ger6	KF521816	Hap.28	ACG8206	11	27	KF521816	GFOEU020-13	658	Weiss et al. (2013)
46	DE	Langenau	Black Sea	Danube	Danube	Nau	48.5	10.14	458	Ger6	KF521817	Hap.30	ACG8206	11	27	KF521817	GFOEU019-13	658	Weiss et al. (2013)
47	DE	Langenau	Black Sea	Danube	Danube	Nau	48.5	10.14	458	Ger6	KF521818	Hap.28	ACG8206	11	27	KF521818	GFOEU018-13	658	Weiss et al. (2013)
48	DE	Langenau	Black Sea	Danube	Danube	Nau	48.5	10.14	458	Ger6	KF521819	Hap.28	ACG8206	11	27	KF521819	GFOEU017-13	658	Weiss et al. (2013)
49	DE	Langenau	Black Sea	Danube	Danube	Nau	48.5	10.14	458	Ger6	KF521820	Hap.28	ACG8206	11	27	KF521820	GFOEU016-13	658	Weiss et al. (2013)
50	DE	Langenau	Black Sea	Danube	Danube	Nau	48.5	10.14	458	Ger6	KF521821	Hap.28	ACG8206	11	27	KF521821	GFOEU015-13	658	Weiss et al. (2013)
51	DE	Langenau	Black Sea	Danube	Danube	Nau	48.5	10.14	458	Ger6	KF521822	Hap.28	ACG8206	11	27	KF521822	GFOEU014-13	658	Weiss et al. (2013)
52	DE	Black Forest north	North Sea	Rhine	Murg	Guter Ellback	48.5	8.31	776	BFN	KF521823	Hap.31	ACG8246	6	91	KF521823	GFOEU013-13	611	Weiss et al. (2013)
53	DE	Black Forest north	North Sea	Rhine	Murg	Guter Ellback	48.5	8.31	776	BFN	KF521824	Hap.31	ACG8246	6	91	KF521824	GFOEU012-13	658	Weiss et al. (2013)
54	DE	Black Forest north	North Sea	Rhine	Murg	Guter Ellback	48.5	8.31	776	BFN	KF521825	Hap.31	ACG8246	6	91	KF521825	GFOEU011-13	658	Weiss et al. (2013)
55	DE	Black Forest north	North Sea	Rhine	Murg	Guter Ellback	48.5	8.31	776	BFN	KF521826	Hap.31	ACG8246	6	91	KF521826	GFOEU010-13	658	Weiss et al. (2013)
56	DE	Black Forest north	North Sea	Rhine	Murg	Guter Ellback	48.5	8.31	776	BFN	KF521827	Hap.31	ACG8246	6	91	KF521827	GFOEU009-13	658	Weiss et al. (2013)
57	DE	Black Forest north	North Sea	Rhine	Murg	Guter Ellback	48.5	8.31	776	BFN	KF521828	Hap.32	ACG8246	6	91	KF521828	GFOEU008-13	658	Weiss et al. (2013)
58	DE	Black Forest north	North Sea	Rhine	Murg	Guter Ellback	48.5	8.31	776	BFN	KF521829	Hap.31	ACG8246	6	91	KF521829	GFOEU007-13	658	Weiss et al. (2013)
59	DE	Black Forest south	North Sea	Rhine	Murg	Guter Ellback	47.83	7.93	887	BFS	KF521830	Hap.33	ACG8343	2	132	KF521830	GFOEU006-13	658	Weiss et al. (2013)
60	DE	Black Forest south	North Sea	Rhine	Murg	Guter Ellback	47.83	7.93	887	BFS	KF521831	Hap.12	ACG8343	2	132	KF521831	GFOEU005-13	658	Weiss et al. (2013)
61	DE	Black Forest south	North Sea	Rhine	Murg	Guter Ellback	47.83	7.93	887	BFS	KF521832	Hap.12	ACG8343	2	132	KF521832	GFOEU004-13	658	Weiss et al. (2013)
62	DE	Sauerland west 1	North Sea	Rhine	Rhur	Nimmer Bach	51.35	7.68	283	SlW1	KF521833	Hap.4	ACG7784	2	147	KF521833	GFOEU003-13	658	Weiss et al. (2013)
63	DE	Sauerland west 2	North Sea	Rhine	Rhur	Gruner Bach	51.32	7.57	255	SlW2	KF521834	Hap.4	ACG7784	2	147	KF521834	GFOEU002-13	658	Weiss et al. (2013)
64	DE	Sauerland Leisse	North Sea	Rhine	Rhur	Schmedinghausen	51.2	8.32	555	SlO	KF521835	Hap.12	ACG8343	2	132	KF521835	GFOEU001-13	658	Weiss et al. (2013)
65	HR	Londža (Rozmajerovac)	Black Sea	Danube	Sava	Orljava	45.369	18.1137	152	HRB106	HRB106.GF11	Hap.568	ADH6549	42	65	MT978656	HRB367-17	642	This study
66	HR	Londža (Rozmajerovac)	Black Sea	Danube	Sava	Orljava	45.369	18.1137	152	HRB106	HRB106.GF12	Hap.569	ADH6548	16	48	MT978657	HRB368-17	642	This study
67	HR	Londža (Rozmajerovac)	Black Sea	Danube	Sava	Orljava	45.369	18.1137	152	HRB106	HRB106.GF7	Hap.568	ADH6549	42	65	MT978658	HRB364-17	636	This study
68	HR	Londža (Rozmajerovac)	Black Sea	Danube	Sava	Orljava	45.369	18.1137	152	HRB106	HRB106.GF8	Hap.568	ADH6549	42	65	MT978659	HRB365-17	636	This study
69	HR	Londža (Rozmajerovac)	Black Sea	Danube	Sava	Orljava	45.369	18.1137	152	HRB106	HRB106.GF9	Hap.570	ADH6548	16	48	MT978660	HRB366-17	642	This study
70	HR	Lake Borovik (stream)	Black Sea	Danube	Danube	Vuka	45.3867	18.1527	191	HRB107	HRB107.GF7	Hap.571	ADH6550	36	77	MT978661	HRB369-17	636	This study
71	HR	Lake Borovik (stream)	Black Sea	Danube	Danube	Vuka	45.3867	18.1527	191	HRB107	HRB107.GF8	Hap.571	ADH6550	36	77	MT978662	HRB370-17	636	This study
72	HR	Lake Borovik (stream)	Black Sea	Danube	Danube	Vuka	45.3867	18.1527	191	HRB107	HRB107.GF9	Hap.572	ADH6550	36	77	MT978663	HRB371-17	636	This study
73	HR	springs (Zdenci)	Black Sea	Danube	Drava	Drava	45.5831	17.9495	112	HRB111	HRB111.GF10	Hap.573	ADK8669	44	71	MT978664	HRB373-17	642	This study
74	HR	springs (Zdenci)	Black Sea	Danube	Drava	Drava	45.5831	17.9495	112	HRB111	HRB111.GF11	Hap.573	ADK8669	44	71	MT978665	HRB374-17	641	This study
75	HR	springs (Zdenci)	Black Sea	Danube	Drava	Drava	45.5831	17.9495	112	HRB111	HRB111.GF12	Hap.574	ADK8669	44	71	MT978666	HRB375-17	642	This study
76	HR	springs (Zdenci)	Black Sea	Danube	Drava	Drava	45.5831	17.9495	112	HRB111	HRB111.GF7	Hap.574	ADK8669	44	71	MT978667	HRB372-17	642	This study
77	HR	stream Skoblar (Đulovac)	Black Sea	Danube	Sava	Ilova	45.6494	17.4513	301	HRB116	HRB116.GF7	Hap.575	ADB6517	40	100	MT978668	HRB376-17	640	This study
78	HR	Kamešnica (Kamešnica)	Black Sea	Danube	Sava	LonjaCesma	46.1338	16.5156	224	HRB126	HRB126.GF10	Hap.576	ADK8670	49	69	MT978669	HRB378-17	642	This study
79	HR	Kamešnica (Kamešnica)	Black Sea	Danube	Sava	LonjaCesma	46.1338	16.5156	224	HRB126	HRB126.GF11	Hap.576	ADK8670	49	69	MT978670	HRB379-17	642	This study
80	HR	Kamešnica (Kamešnica)	Black Sea	Danube	Sava	LonjaCesma	46.1338	16.5156	224	HRB126	HRB126.GF12	Hap.576	ADK8670	49	69	MT978671	HRB380-17	642	This study
81	HR	Kamešnica (Kamešnica)	Black Sea	Danube	Sava	LonjaCesma	46.1338	16.5156	224	HRB126	HRB126.GF9	Hap.576	ADK8670	49	69	MT978672	HRB377-17	642	This study
82	HR	Kupa, Brod na Kupi	Black Sea	Danube	Sava	Kupa	45.4626	14.8471	224	HRB158	HRB158.GF1	Hap.8	ACH8946	25	64	MT978673	HRB381-17	642	This study
83	HR	Kupa, Brod na Kupi	Black Sea	Danube	Sava	Kupa	45.4626	14.8471	224	HRB158	HRB158.GF2	Hap.8	ACH8946	25	64	MT978674	HRB382-17	649	This study
84	HR	Kupa, Brod na Kupi	Black Sea	Danube	Sava	Kupa	45.4626	14.8471	224	HRB158	HRB158.GF3	Hap.8	ACH8946	25	64	MT978675	HRB383-17	649	This study
85	HR	Kupa, Brod na Kupi	Black Sea	Danube	Sava	Kupa	45.4626	14.8471	224	HRB158	HRB158.GF4	Hap.8	ACH8946	25	64	MT978676	HRB384-17	639	This study
86	HR	Kupa, Brod na Kupi	Black Sea	Danube	Sava	Kupa	45.4626	14.8471	224	HRB158	HRB158.GF5	Hap.8	ACH8946	25	64	MT978677	HRB385-17	642	This study
87	HR	Kupa, Brod na Kupi	Black Sea	Danube	Sava	Kupa	45.4626	14.8471	224	HRB158	HRB158.GF6	Hap.8	ACH8946	25	64	MT978678	HRB386-17	642	This study
88	HR	Krakar	Black Sea	Danube	Sava	isolated karstic field	45.187	15.0578	460	HRB162	HRB162.GF1	Hap.577	ADK8671	20	34	MT978679	HRB400-17	642	This study
89	HR	Krakar	Black Sea	Danube	Sava	isolated karstic field	45.187	15.0578	460	HRB162	HRB162.GF2	Hap.577	ADK8671	20	34	MT978680	HRB401-17	639	This study
90	HR	Krakar	Black Sea	Danube	Sava	isolated karstic field	45.187	15.0578	460	HRB162	HRB162.GF3	Hap.577	ADK8671	20	34	MT978681	HRB402-17	649	This study
91	HR	Krakar	Black Sea	Danube	Sava	isolated karstic field	45.187	15.0578	460	HRB162	HRB162.GF4	Hap.577	ADK8671	20	34	MT978682	HRB403-17	642	This study
92	HR	Krakar	Black Sea	Danube	Sava	isolated karstic field	45.187	15.0578	460	HRB162	HRB162.GF5	Hap.577	ADK8671	20	34	MT978683	HRB404-17	642	This study
93	HR	Drežničko polje	Black Sea	Danube	Sava	isolated karstic field	45.1505	15.1008	437	HRB164	HRB164.GF1	Hap.578	ADK8671	20	34	MT978684	HRB413-17	649	This study
94	HR	Drežničko polje	Black Sea	Danube	Sava	isolated karstic field	45.1505	15.1008	437	HRB164	HRB164.GF2	Hap.578	ADK8671	20	34	MT978685	HRB414-17	649	This study
95	HR	Drežničko polje	Black Sea	Danube	Sava	isolated karstic field	45.1505	15.1008	437	HRB164	HRB164.GF3	Hap.578	ADK8671	20	34	MT978686	HRB415-17	642	This study
96	HR	Drežničko polje	Black Sea	Danube	Sava	isolated karstic field	45.1505	15.1008	437	HRB164	HRB164.GF4	Hap.578	ADK8671	20	34	MT978687	HRB416-17	642	This study
97	HR	Drežničko polje	Black Sea	Danube	Sava	isolated karstic field	45.1505	15.1008	437	HRB164	HRB164.GF5	Hap.578	ADK8671	20	34	MT978688	HRB417-17	642	This study
98	HR	Drežničko polje	Black Sea	Danube	Sava	isolated karstic field	45.1505	15.1008	437	HRB164	HRB164.GF6	Hap.578	ADK8671	20	34	MT978689	HRB418-17	642	This study
99	HR	Gojačka Dobra, nizv HE Gojak, postaja D2	Black Sea	Danube	Sava	Kupa	45.2995	15.2703	228	HRB166	HRB166.GF1	Hap.579	ACH8946	25	64	MT978690	HRB430-17	637	This study
100	HR	Gojačka Dobra, nizv HE Gojak, postaja D2	Black Sea	Danube	Sava	Kupa	45.2995	15.2703	228	HRB166	HRB166.GF2	Hap.8	ACH8946	25	64	MT978691	HRB431-17	650	This study
101	HR	Gojačka Dobra, nizv HE Gojak, postaja D2	Black Sea	Danube	Sava	Kupa	45.2995	15.2703	228	HRB166	HRB166.GF3	Hap.8	ACH8946	25	64	MT978692	HRB432-17	642	This study
102	HR	Gojačka Dobra, nizv HE Gojak, postaja D2	Black Sea	Danube	Sava	Kupa	45.2995	15.2703	228	HRB166	HRB166.GF4	Hap.579	ACH8946	25	64	MT978693	HRB433-17	642	This study
103	HR	Gojačka Dobra, nizv HE Gojak, postaja D2	Black Sea	Danube	Sava	Kupa	45.2995	15.2703	228	HRB166	HRB166.GF5	Hap.8	ACH8946	25	64	MT978694	HRB434-17	642	This study
104	HR	Gojačka Dobra, nizv HE Gojak, postaja D2	Black Sea	Danube	Sava	Kupa	45.2995	15.2703	228	HRB166	HRB166.GF6	Hap.579	ACH8946	25	64	MT978695	HRB435-17	642	This study
105	HR	Ponikve, ponornica	Black Sea	Danube	Sava	Kupa	45.3731	15.2338	225	HRB167	HRB167.GF1	Hap.8	ACH8946	25	64	MT978696	HRB443-17	650	This study
106	HR	Ponikve, ponornica	Black Sea	Danube	Sava	Kupa	45.3731	15.2338	225	HRB167	HRB167.GF2	Hap.8	ACH8946	25	64	MT978697	HRB444-17	650	This study
107	HR	Ponikve, ponornica	Black Sea	Danube	Sava	Kupa	45.3731	15.2338	225	HRB167	HRB167.GF3	Hap.8	ACH8946	25	64	MT978698	HRB445-17	642	This study
108	HR	Ponikve, ponornica	Black Sea	Danube	Sava	Kupa	45.3731	15.2338	225	HRB167	HRB167.GF4	Hap.8	ACH8946	25	64	MT978699	HRB446-17	642	This study
109	HR	Ponikve, ponornica	Black Sea	Danube	Sava	Kupa	45.3731	15.2338	225	HRB167	HRB167.GF5	Hap.8	ACH8946	25	64	MT978700	HRB447-17	642	This study
110	HR	Ponikve, ponornica	Black Sea	Danube	Sava	Kupa	45.3731	15.2338	225	HRB167	HRB167.GF6	Hap.8	ACH8946	25	64	MT978701	HRB448-17	642	This study
111	HR	Sava, Jarun	Black Sea	Danube	Sava	Sava	45.7802	15.9097	115	HRB168	HRB168.GF1	Hap.580	ADK9257	36	78	MT978702	HRB449-17	650	This study
112	HR	Sava, Jarun	Black Sea	Danube	Sava	Sava	45.7802	15.9097	115	HRB168	HRB168.GF2	Hap.581	ADK9257	36	78	MT978703	HRB450-17	650	This study
113	HR	Sava, Jarun	Black Sea	Danube	Sava	Sava	45.7802	15.9097	115	HRB168	HRB168.GF3	Hap.580	ADK9257	36	78	MT978704	HRB451-17	642	This study
114	HR	Sava, Jarun	Black Sea	Danube	Sava	Sava	45.7802	15.9097	115	HRB168	HRB168.GF4	Hap.582	ADK9257	36	78	MT978705	HRB452-17	642	This study
115	HR	Sava, Jarun	Black Sea	Danube	Sava	Sava	45.7802	15.9097	115	HRB168	HRB168.GF5	Hap.583	ADK9257	36	78	MT978706	HRB453-17	642	This study
116	HR	Sava, Jarun	Black Sea	Danube	Sava	Sava	45.7802	15.9097	115	HRB168	HRB168.GF6	Hap.580	ADK9257	36	78	MT978707	HRB454-17	642	This study
117	HR	stream Ribnjak, Medvednica	Black Sea	Danube	Sava	Sava	45.856	15.9697	252	HRB169	HRB169.GF1	Hap.584	ADK9843	37	67	MT978708	HRB455-17	650	This study
118	HR	stream Ribnjak, Medvednica	Black Sea	Danube	Sava	Sava	45.856	15.9697	252	HRB169	HRB169.GF4	Hap.585	ADK9843	37	67	MT978709	HRB456-17	642	This study
119	HR	stream Ribnjak, Medvednica	Black Sea	Danube	Sava	Sava	45.856	15.9697	252	HRB169	HRB169.GF6	Hap.585	ADK9843	37	67	MT978710	HRB457-17	642	This study
120	HR	Veliki stream, Medvednica	Black Sea	Danube	Sava	Sava	45.8581	15.9406	385	HRB170	HRB170.GF2	Hap.586	ADK9842	40	101	MT978711	HRB458-17	650	This study
121	HR	Veliki stream, Medvednica	Black Sea	Danube	Sava	Sava	45.8581	15.9406	385	HRB170	HRB170.GF3	Hap.586	ADK9842	40	101	MT978712	HRB459-17	642	This study
122	HR	Veliki stream, Medvednica	Black Sea	Danube	Sava	Sava	45.8581	15.9406	385	HRB170	HRB170.GF4	Hap.586	ADK9842	40	101	MT978713	HRB460-17	642	This study
123	HR	Veliki stream, Medvednica	Black Sea	Danube	Sava	Sava	45.8581	15.9406	385	HRB170	HRB170.GF5	Hap.587	ADK9841	49	70	MT978714	HRB461-17	642	This study
124	HR	Veliki stream, Medvednica	Black Sea	Danube	Sava	Sava	45.8581	15.9406	385	HRB170	HRB170.GF6	Hap.586	ADK9842	40	101	MT978715	HRB462-17	642	This study
125	HR	stream Trnava	Black Sea	Danube	Sava	Sava	45.8913	16.0242	260	HRB171	HRB171.GF1	Hap.588	ADK9843	37	67	MT978716	HRB463-17	642	This study
126	HR	stream Trnava	Black Sea	Danube	Sava	Sava	45.8913	16.0242	260	HRB171	HRB171.GF3	Hap.319	ADB6517	40	100	MT978717	HRB464-17	642	This study
127	HR	stream Trnava	Black Sea	Danube	Sava	Sava	45.8913	16.0242	260	HRB171	HRB171.GF4	Hap.588	ADK9843	37	67	MT978718	HRB465-17	642	This study
128	HR	stream Trnava	Black Sea	Danube	Sava	Sava	45.8913	16.0242	260	HRB171	HRB171.GF5	Hap.319	ADB6517	40	100	MT978719	HRB466-17	642	This study
129	HR	stream Trnava	Black Sea	Danube	Sava	Sava	45.8913	16.0242	260	HRB171	HRB171.GF6	Hap.589	ADK9843	37	67	MT978720	HRB467-17	642	This study
130	HR	stream Bliznec, Medvednica	Black Sea	Danube	Sava	Sava	45.878	15.9813	553	HRB172	HRB172.GF1	Hap.590	ADK9840	21	16	MT978721	HRB468-17	650	This study
131	HR	stream Bliznec, Medvednica	Black Sea	Danube	Sava	Sava	45.878	15.9813	553	HRB172	HRB172.GF2	Hap.590	ADK9840	21	16	MT978722	HRB469-17	650	This study
132	HR	stream Bliznec, Medvednica	Black Sea	Danube	Sava	Sava	45.878	15.9813	553	HRB172	HRB172.GF3	Hap.590	ADK9840	21	16	MT978723	HRB470-17	642	This study
133	HR	stream Bliznec, Medvednica	Black Sea	Danube	Sava	Sava	45.878	15.9813	553	HRB172	HRB172.GF4	Hap.590	ADK9840	21	16	MT978724	HRB471-17	642	This study
134	HR	stream Bliznec, Medvednica	Black Sea	Danube	Sava	Sava	45.878	15.9813	553	HRB172	HRB172.GF5	Hap.590	ADK9840	21	16	MT978725	HRB472-17	642	This study
135	HR	stream Bliznec, Medvednica	Black Sea	Danube	Sava	Sava	45.878	15.9813	553	HRB172	HRB172.GF6	Hap.591	ADK9847	38	68	MT978726	HRB473-17	642	This study
136	HR	Jarak	Black Sea	Danube	Sava	Sava	45.8329	15.5861	249	HRB173	HRB173.GF1	Hap.592	ADK9846	19	12	MT978727	HRB474-17	642	This study
137	HR	Jarak	Black Sea	Danube	Sava	Sava	45.8329	15.5861	249	HRB173	HRB173.GF2	Hap.593	ADK9846	19	12	MT978728	HRB475-17	642	This study
138	HR	Jarak	Black Sea	Danube	Sava	Sava	45.8329	15.5861	249	HRB173	HRB173.GF3	Hap.594	ADK9845	14	11	MT978729	HRB476-17	642	This study
139	HR	Jarak	Black Sea	Danube	Sava	Sava	45.8329	15.5861	249	HRB173	HRB173.GF4	Hap.595	ADB6436	45	49	MT978730	HRB477-17	650	This study
140	HR	Jarak	Black Sea	Danube	Sava	Sava	45.8329	15.5861	249	HRB173	HRB173.GF6	Hap.596	ADK9843	37	67	MT978731	HRB478-17	642	This study
141	HR	Brzaja r., Kamenska	Black Sea	Danube	Sava	Orljava	45.4535	17.4929	248	HRB174	HRB174.GF1	Hap.597	ADK9844	22	17	MT978732	HRB479-17	650	This study
142	HR	Brzaja r., Kamenska	Black Sea	Danube	Sava	Orljava	45.4535	17.4929	248	HRB174	HRB174.GF2	Hap.598	ADK9849	47	149	MT978733	HRB480-17	642	This study
143	HR	Brzaja r., Kamenska	Black Sea	Danube	Sava	Orljava	45.4535	17.4929	248	HRB174	HRB174.GF3	Hap.598	ADK9849	47	149	MT978734	HRB481-17	642	This study
144	HR	Brzaja r., Kamenska	Black Sea	Danube	Sava	Orljava	45.4535	17.4929	248	HRB174	HRB174.GF4	Hap.598	ADK9849	47	149	MT978735	HRB482-17	642	This study
145	HR	Brzaja r., Kamenska	Black Sea	Danube	Sava	Orljava	45.4535	17.4929	248	HRB174	HRB174.GF6	Hap.599	ADK9849	47	150	MT978736	HRB483-17	642	This study
146	HR	Malunja	Black Sea	Danube	Sava	Kupa	45.7252	15.6067	306	HRB175	HRB175.GF1	Hap.600	ADK9848	26	144	MT978737	HRB484-17	650	This study
147	HR	Malunja	Black Sea	Danube	Sava	Kupa	45.7252	15.6067	306	HRB175	HRB175.GF2	Hap.600	ADK9848	26	144	MT978738	HRB485-17	650	This study
148	HR	Malunja	Black Sea	Danube	Sava	Kupa	45.7252	15.6067	306	HRB175	HRB175.GF3	Hap.600	ADK9848	26	144	MT978739	HRB486-17	642	This study
149	HR	Malunja	Black Sea	Danube	Sava	Kupa	45.7252	15.6067	306	HRB175	HRB175.GF4	Hap.600	ADK9848	26	144	MT978740	HRB487-17	642	This study
150	HR	Malunja	Black Sea	Danube	Sava	Kupa	45.7252	15.6067	306	HRB175	HRB175.GF5	Hap.600	ADK9848	26	144	MT978741	HRB488-17	642	This study
151	HR	Malunja	Black Sea	Danube	Sava	Kupa	45.7252	15.6067	306	HRB175	HRB175.GF6	Hap.600	ADK9848	26	144	MT978742	HRB489-17	642	This study
152	HR	Okićnica	Black Sea	Danube	Sava	Kupa	45.7481	15.7036	419	HRB176	HRB176.GF1	Hap.601	ADK9912	39	123	MT978743	HRB490-17	650	This study
153	HR	Okićnica	Black Sea	Danube	Sava	Kupa	45.7481	15.7036	419	HRB176	HRB176.GF2	Hap.602	ADK9912	39	124	MT978744	HRB491-17	650	This study
154	HR	Okićnica	Black Sea	Danube	Sava	Kupa	45.7481	15.7036	419	HRB176	HRB176.GF3	Hap.602	ADK9912	39	124	MT978745	HRB492-17	642	This study
155	HR	Okićnica	Black Sea	Danube	Sava	Kupa	45.7481	15.7036	419	HRB176	HRB176.GF4	Hap.602	ADK9912	39	124	MT978746	HRB493-17	642	This study
156	HR	Okićnica	Black Sea	Danube	Sava	Kupa	45.7481	15.7036	419	HRB176	HRB176.GF5	Hap.602	ADK9912	39	124	MT978747	HRB494-17	642	This study
157	HR	Okićnica	Black Sea	Danube	Sava	Kupa	45.7481	15.7036	419	HRB176	HRB176.GF6	Hap.602	ADK9912	39	124	MT978748	HRB495-17	642	This study
158	HR	Žumberačka Reka, Grabarak	Black Sea	Danube	Sava	Kupa	45.7488	15.5732	390	HRB177	HRB177.GF2	Hap.603	ADK9848	26	143	MT978749	HRB496-17	650	This study
159	HR	Žumberačka Reka, Grabarak	Black Sea	Danube	Sava	Kupa	45.7488	15.5732	390	HRB177	HRB177.GF3	Hap.604	ADK9848	26	143	MT978750	HRB497-17	642	This study
160	HR	Žumberačka Reka, Grabarak	Black Sea	Danube	Sava	Kupa	45.7488	15.5732	390	HRB177	HRB177.GF4	Hap.605	ADK9848	26	143	MT978751	HRB498-17	642	This study
161	HR	Žumberačka Reka, Grabarak	Black Sea	Danube	Sava	Kupa	45.7488	15.5732	390	HRB177	HRB177.GF5	Hap.606	ADK9913	23	20	MT978752	HRB499-17	642	This study
162	HR	Žumberačka Reka, Grabarak	Black Sea	Danube	Sava	Kupa	45.7488	15.5732	390	HRB177	HRB177.GF6	Hap.606	ADK9913	23	20	MT978753	HRB500-17	641	This study
163	HR	Bukovica, Novo Selo	Black Sea	Danube	Sava	Orljava	45.3176	17.6266	171	HRB178	HRB178.GF1	Hap.607	ADK9914	18	140	MT978754	HRB501-17	650	This study
164	HR	Bukovica, Novo Selo	Black Sea	Danube	Sava	Orljava	45.3176	17.6266	171	HRB178	HRB178.GF2	Hap.608	ADK9914	18	139	MT978755	HRB502-17	650	This study
165	HR	Bukovica, Novo Selo	Black Sea	Danube	Sava	Orljava	45.3176	17.6266	171	HRB178	HRB178.GF3	Hap.608	ADK9914	18	139	MT978756	HRB503-17	642	This study
166	HR	Bukovica, Novo Selo	Black Sea	Danube	Sava	Orljava	45.3176	17.6266	171	HRB178	HRB178.GF5	Hap.608	ADK9914	18	139	MT978757	HRB504-17	642	This study
167	HR	Bukovica, Novo Selo	Black Sea	Danube	Sava	Orljava	45.3176	17.6266	171	HRB178	HRB178.GF6	Hap.608	ADK9914	18	139	MT978758	HRB505-17	642	This study
168	HR	Orljava, Tisovac	Black Sea	Danube	Sava	Orljava	45.4528	17.4288	292	HRB179	HRB179.GF1	Hap.609	ADK8659	36	76	MT978759	HRB506-17	637	This study
169	HR	stream Pastuša, Gornja Pastuša	Black Sea	Danube	Sava	Sunja	45.3189	16.3511	263	HRB180	HRB180.GF1	Hap.610	ADK9915	42	94	MT978760	HRB507-17	642	This study
170	HR	stream Pastuša, Gornja Pastuša	Black Sea	Danube	Sava	Sunja	45.3189	16.3511	263	HRB180	HRB180.GF2	Hap.610	ADK9915	42	94	MT978761	HRB508-17	642	This study
171	HR	stream Pastuša, Gornja Pastuša	Black Sea	Danube	Sava	Sunja	45.3189	16.3511	263	HRB180	HRB180.GF3	Hap.610	ADK9915	42	94	MT978762	HRB509-17	642	This study
172	HR	stream Pastuša, Gornja Pastuša	Black Sea	Danube	Sava	Sunja	45.3189	16.3511	263	HRB180	HRB180.GF4	Hap.610	ADK9915	42	94	MT978763	HRB510-17	640	This study
173	HR	stream Pastuša, Gornja Pastuša	Black Sea	Danube	Sava	Sunja	45.3189	16.3511	263	HRB180	HRB180.GF5	Hap.610	ADK9915	42	94	MT978764	HRB511-17	642	This study
174	HR	stream Pastuša, Gornja Pastuša	Black Sea	Danube	Sava	Sunja	45.3189	16.3511	263	HRB180	HRB180.GF6	Hap.610	ADK9915	42	94	MT978765	HRB512-17	642	This study
175	HR	spring Đol, Skenderovci	Black Sea	Danube	Sava	Pakra	45.4004	17.1898	159	HRB181	HRB181.GF1	Hap.611	ADK9909	18	152	MT978766	HRB513-17	642	This study
176	HR	spring Đol, Skenderovci	Black Sea	Danube	Sava	Pakra	45.4004	17.1898	159	HRB181	HRB181.GF2	Hap.611	ADK9909	18	152	MT978767	HRB514-17	642	This study
177	HR	spring Đol, Skenderovci	Black Sea	Danube	Sava	Pakra	45.4004	17.1898	159	HRB181	HRB181.GF3	Hap.611	ADK9909	18	152	MT978768	HRB515-17	642	This study
178	HR	spring Đol, Skenderovci	Black Sea	Danube	Sava	Pakra	45.4004	17.1898	159	HRB181	HRB181.GF4	Hap.612	ADK9909	18	151	MT978769	HRB516-17	642	This study
179	HR	spring Đol, Skenderovci	Black Sea	Danube	Sava	Pakra	45.4004	17.1898	159	HRB181	HRB181.GF5	Hap.611	ADK9909	18	152	MT978770	HRB517-17	642	This study
180	HR	spring Đol, Skenderovci	Black Sea	Danube	Sava	Pakra	45.4004	17.1898	159	HRB181	HRB181.GF6	Hap.611	ADK9909	18	152	MT978771	HRB518-17	642	This study
181	HR	Rogoljica, Psunj	Black Sea	Danube	Sava	Slobostina	45.3947	17.2468	385	HRB182	HRB182.GF1	Hap.613	ADK9318	42	93	MT978772	HRB524-17	628	This study
182	HR	Rogoljica, Psunj	Black Sea	Danube	Sava	Slobostina	45.3947	17.2468	385	HRB182	HRB182.GF2	Hap.614	ADK9910	70	31	MT978773	HRB525-17	642	This study
183	HR	Rogoljica, Psunj	Black Sea	Danube	Sava	Slobostina	45.3947	17.2468	385	HRB182	HRB182.GF3	Hap.614	ADK9910	70	31	MT978774	HRB526-17	642	This study
184	HR	Rogoljica, Psunj	Black Sea	Danube	Sava	Slobostina	45.3947	17.2468	385	HRB182	HRB182.GF4	Hap.614	ADK9910	70	31	MT978775	HRB527-17	642	This study
185	HR	Rogoljica, Psunj	Black Sea	Danube	Sava	Slobostina	45.3947	17.2468	385	HRB182	HRB182.GF5	Hap.615	ADK9318	42	93	MT978776	HRB528-17	632	This study
186	HR	Rogoljica, Psunj	Black Sea	Danube	Sava	Slobostina	45.3947	17.2468	385	HRB182	HRB182.GF6	Hap.614	ADK9910	70	31	MT978777	HRB529-17	642	This study
187	HR	Pakra, Ožegovci	Black Sea	Danube	Sava	Pakra	45.4689	17.3853	304	HRB183	HRB183.GF1	Hap.616	ADK9911	41	63	MT978778	HRB530-17	642	This study
188	HR	Pakra, Ožegovci	Black Sea	Danube	Sava	Pakra	45.4689	17.3853	304	HRB183	HRB183.GF2	Hap.616	ADK9911	41	63	MT978779	HRB531-17	642	This study
189	HR	Pakra, Ožegovci	Black Sea	Danube	Sava	Pakra	45.4689	17.3853	304	HRB183	HRB183.GF3	Hap.616	ADK9911	41	63	MT978780	HRB532-17	642	This study
190	HR	Pakra, Ožegovci	Black Sea	Danube	Sava	Pakra	45.4689	17.3853	304	HRB183	HRB183.GF5	Hap.616	ADK9911	41	63	MT978781	HRB533-17	638	This study
191	HR	Pakra, Ožegovci	Black Sea	Danube	Sava	Pakra	45.4689	17.3853	304	HRB183	HRB183.GF6	Hap.616	ADK9911	41	63	MT978782	HRB534-17	632	This study
192	HR	Sunja, Komogovina	Black Sea	Danube	Sava	Sunja	45.3034	16.3657	218	HRB184	HRB184.GF1	Hap.610	ADK9915	42	94	MT978783	HRB535-17	642	This study
193	HR	Sunja, Komogovina	Black Sea	Danube	Sava	Sunja	45.3034	16.3657	218	HRB184	HRB184.GF2	Hap.617	ADK9916	15	28	MT978784	HRB536-17	642	This study
194	HR	unnamed tributary of Petrinjčica	Black Sea	Danube	Sava	Kupa	45.3815	16.2864	137	HRB185	HRB185.GF1	Hap.618	ADK9917	50	33	MT978785	HRB537-17	642	This study
195	HR	unnamed tributary of Petrinjčica	Black Sea	Danube	Sava	Kupa	45.3815	16.2864	137	HRB185	HRB185.GF2	Hap.618	ADK9917	50	33	MT978786	HRB538-17	642	This study
196	HR	unnamed tributary of Petrinjčica	Black Sea	Danube	Sava	Kupa	45.3815	16.2864	137	HRB185	HRB185.GF3	Hap.619	ADK9917	50	33	MT978787	HRB539-17	642	This study
197	HR	unnamed tributary of Petrinjčica	Black Sea	Danube	Sava	Kupa	45.3815	16.2864	137	HRB185	HRB185.GF4	Hap.618	ADK9917	50	33	MT978788	HRB540-17	638	This study
198	HR	unnamed tributary of Petrinjčica	Black Sea	Danube	Sava	Kupa	45.3815	16.2864	137	HRB185	HRB185.GF5	Hap.618	ADK9917	50	33	MT978789	HRB541-17	642	This study
199	HR	unnamed tributary of Petrinjčica	Black Sea	Danube	Sava	Kupa	45.3815	16.2864	137	HRB185	HRB185.GF6	Hap.618	ADK9917	50	33	MT978790	HRB542-17	642	This study
200	HR	stream Stiper, tributary of Bednja, srednji tok	Black Sea	Danube	Drava	Bednja	46.1467	16.3843	258	HRB186	HRB186.GF1	Hap.620	ADH4943	44	104	MT978791	HRB543-17	634	This study
201	HR	stream Stiper, tributary of Bednja, srednji tok	Black Sea	Danube	Drava	Bednja	46.1467	16.3843	258	HRB186	HRB186.GF2	Hap.620	ADH4943	44	104	MT978792	HRB544-17	642	This study
202	HR	stream Stiper, tributary of Bednja, srednji tok	Black Sea	Danube	Drava	Bednja	46.1467	16.3843	258	HRB186	HRB186.GF3	Hap.620	ADH4943	44	104	MT978793	HRB545-17	642	This study
203	HR	stream Stiper, tributary of Bednja, srednji tok	Black Sea	Danube	Drava	Bednja	46.1467	16.3843	258	HRB186	HRB186.GF4	Hap.620	ADH4943	44	104	MT978794	HRB546-17	642	This study
204	HR	stream Stiper, tributary of Bednja, srednji tok	Black Sea	Danube	Drava	Bednja	46.1467	16.3843	258	HRB186	HRB186.GF5	Hap.621	ADK8670	49	69	MT978795	HRB547-17	642	This study
205	HR	stream Stiper, tributary of Bednja, srednji tok	Black Sea	Danube	Drava	Bednja	46.1467	16.3843	258	HRB186	HRB186.GF6	Hap.621	ADK8670	49	69	MT978796	HRB548-17	648	This study
206	HR	stream Slugovina, lower course, bridge	Black Sea	Danube	Drava	Bednja	46.2139	16.332	306	HRB187	HRB187.GF2	Hap.622	ADK8325	44	111	MT978797	HRB549-17	642	This study
207	HR	stream Slugovina, lower course, bridge	Black Sea	Danube	Drava	Bednja	46.2139	16.332	306	HRB187	HRB187.GF3	Hap.623	ADK8325	44	111	MT978798	HRB550-17	642	This study
208	HR	stream Slugovina, lower course, bridge	Black Sea	Danube	Drava	Bednja	46.2139	16.332	306	HRB187	HRB187.GF4	Hap.623	ADK8325	44	111	MT978799	HRB551-17	650	This study
209	HR	stream Slugovina, lower course, bridge	Black Sea	Danube	Drava	Bednja	46.2139	16.332	306	HRB187	HRB187.GF5	Hap.623	ADK8325	44	111	MT978800	HRB552-17	642	This study
210	HR	stream Slugovina, lower course, bridge	Black Sea	Danube	Drava	Bednja	46.2139	16.332	306	HRB187	HRB187.GF6	Hap.620	ADH4943	44	104	MT978801	HRB553-17	642	This study
211	HR	Bednja, mouth of stream Ljubelj	Black Sea	Danube	Drava	Bednja	46.1801	16.3832	174	HRB188	HRB188.GF1	Hap.624	ADH6546	41	129	MT978802	HRB554-17	642	This study
212	HR	Bednja, mouth of stream Ljubelj	Black Sea	Danube	Drava	Bednja	46.1801	16.3832	174	HRB188	HRB188.GF2	Hap.624	ADH6546	41	129	MT978803	HRB555-17	642	This study
213	HR	Bednja, mouth of stream Ljubelj	Black Sea	Danube	Drava	Bednja	46.1801	16.3832	174	HRB188	HRB188.GF3	Hap.625	ADH6546	41	127	MT978804	HRB556-17	642	This study
214	HR	Bednja, mouth of stream Ljubelj	Black Sea	Danube	Drava	Bednja	46.1801	16.3832	174	HRB188	HRB188.GF4	Hap.624	ADH6546	41	129	MT978805	HRB557-17	638	This study
215	HR	Bednja, mouth of stream Ljubelj	Black Sea	Danube	Drava	Bednja	46.1801	16.3832	174	HRB188	HRB188.GF5	Hap.624	ADH6546	41	129	MT978806	HRB558-17	642	This study
216	HR	Bednja, mouth of stream Ljubelj	Black Sea	Danube	Drava	Bednja	46.1801	16.3832	174	HRB188	HRB188.GF6	Hap.624	ADH6546	41	129	MT978807	HRB559-17	642	This study
217	HR	Belski stream downstream (Bela)	Black Sea	Danube	Drava	Bednja	46.2067	16.2602	196	HRB90	HRB90.GF12	Hap.626	ADK8734	48	82	MT978808	HRB358-17	642	This study
218	HR	Belski stream downstream (Bela)	Black Sea	Danube	Drava	Bednja	46.2067	16.2602	196	HRB90	HRB90.GF7	Hap.627	ADK9199	44	112	MT978809	HRB356-17	642	This study
219	HR	Belski stream downstream (Bela)	Black Sea	Danube	Drava	Bednja	46.2067	16.2602	196	HRB90	HRB90.GF8	Hap.627	ADK9199	44	112	MT978810	HRB357-17	642	This study
220	HR	Očura downstream (Očura)	Black Sea	Danube	Drava	Bednja	46.2	16.0089	237	HRB93	HRB93.GF10	Hap.628	ADK8734	48	82	MT978811	HRB362-17	642	This study
221	HR	Očura downstream (Očura)	Black Sea	Danube	Drava	Bednja	46.2	16.0089	237	HRB93	HRB93.GF11	Hap.629	ADK8734	48	82	MT978812	HRB363-17	642	This study
222	HR	Očura downstream (Očura)	Black Sea	Danube	Drava	Bednja	46.2	16.0089	237	HRB93	HRB93.GF7	Hap.626	ADK8734	48	82	MT978813	HRB359-17	642	This study
223	HR	Očura downstream (Očura)	Black Sea	Danube	Drava	Bednja	46.2	16.0089	237	HRB93	HRB93.GF8	Hap.630	ADK8734	48	82	MT978814	HRB360-17	642	This study
224	HR	Očura downstream (Očura)	Black Sea	Danube	Drava	Bednja	46.2	16.0089	237	HRB93	HRB93.GF9	Hap.626	ADK8734	48	82	MT978815	HRB361-17	642	This study
225	HR	Belski stream downstream (Bela)	Black Sea	Danube	Drava	Bednja	46.2067	16.2602	196	HRB90	HRB05717	Hap.631	ADH4943	44	104	MT978816	HRB057-17	642	This study
226	HR	Ivanecka Zeleznica upstream	Black Sea	Danube	Drava	Bednja	46.1987	16.2016	242	HRB92	HRB05817	Hap.624	ADH6546	41	129	MT978817	HRB058-17	642	This study
227	HR	Ivanecka Zeleznica upstream	Black Sea	Danube	Drava	Bednja	46.1987	16.2016	242	HRB92	HRB05917	Hap.624	ADH6546	41	129	MT978818	HRB059-17	642	This study
228	HR	Ivanecka Zeleznica upstream	Black Sea	Danube	Drava	Bednja	46.1987	16.2016	242	HRB92	HRB06017	Hap.624	ADH6546	41	129	MT978819	HRB060-17	642	This study
229	HR	Ivanecka Zeleznica upstream	Black Sea	Danube	Drava	Bednja	46.1987	16.2016	242	HRB92	HRB06117	Hap.624	ADH6546	41	129	MT978820	HRB061-17	642	This study
230	HR	Ivanecka Zeleznica upstream	Black Sea	Danube	Drava	Bednja	46.1987	16.2016	242	HRB92	HRB06217	Hap.632	ADH6546	41	128	MT978821	HRB062-17	499	This study
231	HR	Breznica (upstream)	Black Sea	Danube	Sava	Lateralni kanal	45.3328	18.1559	133	HRB105	HRB06317	Hap.633	ADH6547	40	96	MT978822	HRB063-17	642	This study
232	HR	Breznica (upstream)	Black Sea	Danube	Sava	Lateralni kanal	45.3328	18.1559	133	HRB105	HRB06417	Hap.633	ADH6547	40	96	MT978823	HRB064-17	642	This study
233	HR	Breznica (upstream)	Black Sea	Danube	Sava	Lateralni kanal	45.3328	18.1559	133	HRB105	HRB06517	Hap.634	ADH6548	16	48	MT978824	HRB065-17	640	This study
234	HR	Breznica (upstream)	Black Sea	Danube	Sava	Lateralni kanal	45.3328	18.1559	133	HRB105	HRB06617	Hap.633	ADH6547	40	96	MT978825	HRB066-17	642	This study
235	HR	Breznica (upstream)	Black Sea	Danube	Sava	Lateralni kanal	45.3328	18.1559	133	HRB105	HRB06717	Hap.633	ADH6547	40	96	MT978826	HRB067-17	642	This study
236	HR	Breznica (upstream)	Black Sea	Danube	Sava	Lateralni kanal	45.3328	18.1559	133	HRB105	HRB06817	Hap.633	ADH6547	40	96	MT978827	HRB068-17	642	This study
237	HR	Londza (Rozmajerovac)	Black Sea	Danube	Sava	Orljava	45.369	18.1137	152	HRB106	HRB06917	Hap.568	ADH6549	42	65	MT978828	HRB069-17	642	This study
238	HR	Lake Borovik (stream)	Black Sea	Danube	Dunav	Vuka	45.3867	18.1527	191	HRB107	HRB07017	Hap.635	ADH6550	36	77	MT978829	HRB070-17	642	This study
239	HR	Lake Borovik (stream)	Black Sea	Danube	Dunav	Vuka	45.3867	18.1527	191	HRB107	HRB07117	Hap.571	ADH6550	36	77	MT978830	HRB071-17	642	This study
240	HR	Lake Borovik (stream)	Black Sea	Danube	Dunav	Vuka	45.3867	18.1527	191	HRB107	HRB07217	Hap.572	ADH6550	36	77	MT978831	HRB072-17	642	This study
241	HR	Stream Skoblar (Dulovac)	Black Sea	Danube	Sava	Ilova	45.6494	17.4513	301	HRB116	HRB07317	Hap.636	ADH6551	17	51	MT978832	HRB073-17	642	This study
242	HR	Stream Skoblar (Dulovac)	Black Sea	Danube	Sava	Ilova	45.6494	17.4513	301	HRB116	HRB07417	Hap.637	ADB6613	36	76	MT978833	HRB074-17	541	This study
243	HR	Simljana (Simljanabridge)	Black Sea	Danube	Sava	LonjaCesma	45.692	16.8214	127	HRB122	HRB07517	Hap.638	ADB6517	40	100	MT978834	HRB075-17	642	This study
244	HR	Simljana (Simljanabridge)	Black Sea	Danube	Sava	LonjaCesma	45.692	16.8214	127	HRB122	HRB07617	Hap.638	ADB6517	40	100	MT978835	HRB076-17	642	This study
245	HR	Simljana (Simljanabridge)	Black Sea	Danube	Sava	LonjaCesma	45.692	16.8214	127	HRB122	HRB07717	Hap.638	ADB6517	40	100	MT978836	HRB077-17	642	This study
246	HR	Simljana (Simljanabridge)	Black Sea	Danube	Sava	LonjaCesma	45.692	16.8214	127	HRB122	HRB07817	Hap.638	ADB6517	40	100	MT978837	HRB078-17	642	This study
247	HR	Glogovnica (Grujice)	Black Sea	Danube	Sava	LonjaCesma	46.1329	16.5564	189	HRB127	HRB07917	Hap.639	ADH6765	36	76	MT978838	HRB079-17	642	This study
248	HR	Glogovnica (Grujice)	Black Sea	Danube	Sava	LonjaCesma	46.1329	16.5564	189	HRB127	HRB08017	Hap.640	ADH6765	36	76	MT978839	HRB080-17	642	This study
249	HR	Glogovnica (Grujice)	Black Sea	Danube	Sava	LonjaCesma	46.1329	16.5564	189	HRB127	HRB08117	Hap.639	ADH6765	36	76	MT978840	HRB081-17	642	This study
250	HR	Glogovnica (Grujice)	Black Sea	Danube	Sava	LonjaCesma	46.1329	16.5564	189	HRB127	HRB08217	Hap.639	ADH6765	36	76	MT978841	HRB082-17	642	This study
251	HR	Glogovnica (Grujice)	Black Sea	Danube	Sava	LonjaCesma	46.1329	16.5564	189	HRB127	HRB08317	Hap.639	ADH6765	36	76	MT978842	HRB083-17	642	This study
252	HR	Gliboki potok (Apatovec)	Black Sea	Danube	Drava	Drava	46.1518	16.6007	207	HRB128	HRB08417	Hap.641	ADH4943	44	104	MT978843	HRB084-17	642	This study
253	HR	Gliboki potok (Apatovec)	Black Sea	Danube	Drava	Drava	46.1518	16.6007	207	HRB128	HRB08517	Hap.642	ADH4943	44	104	MT978844	HRB085-17	642	This study
254	HR	Gliboki potok (Apatovec)	Black Sea	Danube	Drava	Drava	46.1518	16.6007	207	HRB128	HRB08617	Hap.620	ADH4943	44	104	MT978845	HRB086-17	642	This study
255	Sl	Podpec r. Ljubljanica	Black Sea	Danube	Sava	Ljubljanica	45.975	14.4194	284	NIT02	NITAM00217	Hap.643	ADK9257	36	78	MT978846	NITAM002-17	627	This study
256	Sl	Podpec r. Ljubljanica	Black Sea	Danube	Sava	Ljubljanica	45.975	14.4194	284	NIT02	NITAM00417	Hap.644	ADK9257	36	78	MT978847	NITAM004-17	627	This study
257	Sl	Podpec r. Ljubljanica	Black Sea	Danube	Sava	Ljubljanica	45.975	14.4194	284	NIT02	NITAM00517	Hap.645	ADK9257	36	78	MT978848	NITAM005-17	627	This study
258	Sl	Podpec r. Ljubljanica	Black Sea	Danube	Sava	Ljubljanica	45.975	14.4194	284	NIT02	NITAM00617	Hap.646	ADK9257	36	78	MT978849	NITAM006-17	627	This study
259	Sl	Borovnica r. Borovniscica	Black Sea	Danube	Sava	Ljubljanica	45.9251	14.3642	291	NIT03	NITAM00817	Hap.647	ADK9257	36	78	MT978850	NITAM008-17	629	This study
260	Sl	Borovnica r. Borovniscica	Black Sea	Danube	Sava	Ljubljanica	45.9251	14.3642	291	NIT03	NITAM00917	Hap.582	ADK9257	36	78	MT978851	NITAM009-17	629	This study
261	Sl	Borovnica r. Borovniscica	Black Sea	Danube	Sava	Ljubljanica	45.9251	14.3642	291	NIT03	NITAM01017	Hap.648	ADK9257	36	78	MT978852	NITAM010-17	629	This study
262	Sl	Bistra spring	Black Sea	Danube	Sava	Ljubljanica	45.9468	14.3323	310	NIT04	NITAM01417	Hap.649	ADK8974	43	54	MT978853	NITAM014-17	633	This study
263	Sl	Bistra spring	Black Sea	Danube	Sava	Ljubljanica	45.9468	14.3323	310	NIT04	NITAM01517	Hap.649	ADK8974	43	54	MT978854	NITAM015-17	633	This study
264	Sl	Bistra spring	Black Sea	Danube	Sava	Ljubljanica	45.9468	14.3323	310	NIT04	NITAM01617	Hap.650	ADK9706	43	53	MT978855	NITAM016-17	623	This study
265	Sl	Bistra spring	Black Sea	Danube	Sava	Ljubljanica	45.9468	14.3323	310	NIT04	NITAM01717	Hap.649	ADK8974	43	54	MT978856	NITAM017-17	633	This study
266	Sl	Bistra spring	Black Sea	Danube	Sava	Ljubljanica	45.9468	14.3323	310	NIT04	NITAM01817	Hap.649	ADK8974	43	54	MT978857	NITAM018-17	633	This study
267	Sl	Bistra spring	Black Sea	Danube	Sava	Ljubljanica	45.9468	14.3323	310	NIT04	NITAM01917	Hap.649	ADK8974	43	54	MT978858	NITAM019-17	633	This study
268	Sl	Bistra spring	Black Sea	Danube	Sava	Ljubljanica	45.9468	14.3323	310	NIT04	NITAM02017	Hap.649	ADK8974	43	54	MT978859	NITAM020-17	633	This study
269	Sl	Bistra spring	Black Sea	Danube	Sava	Ljubljanica	45.9468	14.3323	310	NIT04	NITAM02117	Hap.649	ADK8974	43	54	MT978860	NITAM021-17	633	This study
270	Sl	Bistra spring	Black Sea	Danube	Sava	Ljubljanica	45.9468	14.3323	310	NIT04	NITAM02217	Hap.649	ADK8974	43	54	MT978861	NITAM022-17	633	This study
271	Sl	Bistra spring	Black Sea	Danube	Sava	Ljubljanica	45.9468	14.3323	310	NIT04	NITAM02317	Hap.649	ADK8974	43	54	MT978862	NITAM023-17	633	This study
272	Sl	Bistra spring	Black Sea	Danube	Sava	Ljubljanica	45.9468	14.3323	310	NIT04	NITAM02417	Hap.649	ADK8974	43	54	MT978863	NITAM024-17	633	This study
273	Sl	Smihel pod Nanosom stream	Black Sea	Danube	Sava	Ljubljanica	45.7953	14.1038	566	NIT06	NITAM03117	Hap.651	ADK9708	79	23	MT978864	NITAM031-17	636	This study
274	Sl	Smihel pod Nanosom stream	Black Sea	Danube	Sava	Ljubljanica	45.7953	14.1038	566	NIT06	NITAM03217	Hap.652	ADK9708	79	23	MT978865	NITAM032-17	636	This study
275	Sl	Smihel pod Nanosom stream	Black Sea	Danube	Sava	Ljubljanica	45.7953	14.1038	566	NIT06	NITAM03317	Hap.651	ADK9708	79	23	MT978866	NITAM033-17	636	This study
276	Sl	Smihel pod Nanosom stream	Black Sea	Danube	Sava	Ljubljanica	45.7953	14.1038	566	NIT06	NITAM03417	Hap.652	ADK9708	79	23	MT978867	NITAM034-17	636	This study
277	Sl	Smihel pod Nanosom stream	Black Sea	Danube	Sava	Ljubljanica	45.7953	14.1038	566	NIT06	NITAM03517	Hap.651	ADK9708	79	23	MT978868	NITAM035-17	636	This study
278	Sl	Smihel pod Nanosom stream	Black Sea	Danube	Sava	Ljubljanica	45.7953	14.1038	566	NIT06	NITAM03617	Hap.652	ADK9708	79	23	MT978869	NITAM036-17	636	This study
279	Sl	Smihel pod Nanosom stream	Black Sea	Danube	Sava	Ljubljanica	45.7953	14.1038	566	NIT06	NITAM03717	Hap.652	ADK9708	79	23	MT978870	NITAM037-17	636	This study
280	Sl	Smihel pod Nanosom stream	Black Sea	Danube	Sava	Ljubljanica	45.7953	14.1038	566	NIT06	NITAM03817	Hap.651	ADK9708	79	23	MT978871	NITAM038-17	636	This study
281	IT	Alesso, R. Da Cout	Adriatic Sea	Tagliamento	Tagliamento	Tagliamento	46.3246	13.0622	201	NIT73	NITAM35917	Hap.653	ADK9306	27	75	MT978872	NITAM359-17	639	This study
282	IT	Alesso, R. Da Cout	Adriatic Sea	Tagliamento	Tagliamento	Tagliamento	46.3246	13.0622	201	NIT73	NITAM36117	Hap.653	ADK9306	27	75	MT978873	NITAM361-17	639	This study
283	IT	Alesso, R. Da Cout	Adriatic Sea	Tagliamento	Tagliamento	Tagliamento	46.3246	13.0622	201	NIT73	NITAM36317	Hap.653	ADK9306	27	75	MT978874	NITAM363-17	639	This study
284	IT	Alesso, R. Da Cout	Adriatic Sea	Tagliamento	Tagliamento	Tagliamento	46.3246	13.0622	201	NIT73	NITAM36417	Hap.654	ADK9306	27	75	MT978875	NITAM364-17	639	This study
285	IT	Alesso, R. Da Cout	Adriatic Sea	Tagliamento	Tagliamento	Tagliamento	46.3246	13.0622	201	NIT73	NITAM36517	Hap.654	ADK9306	27	75	MT978876	NITAM365-17	639	This study
286	IT	Alesso, R. Da Cout	Adriatic Sea	Tagliamento	Tagliamento	Tagliamento	46.3246	13.0622	201	NIT73	NITAM36617	Hap.655	ADK9306	27	75	MT978877	NITAM366-17	639	This study
287	IT	Alesso, R. Da Cout	Adriatic Sea	Tagliamento	Tagliamento	Tagliamento	46.3246	13.0622	201	NIT73	NITAM36817	Hap.653	ADK9306	27	75	MT978878	NITAM368-17	639	This study
288	FR	FerrieresenBray	Atlantic Ocean	Seine	Epte	Stream d'Auchy	49.48	1.73861	94	16P	16P1	Hap.4	ACG7784	2	147	MT978879	TMGF557-15	566	This study
289	FR	FerrieresenBray	Atlantic Ocean	Seine	Epte	Stream d'Auchy	49.48	1.73861	94	16P	16P2	Hap.34	ACH6569	2	148	MT978880	TMGF558-15	566	This study
290	FR	FerrieresenBray	Atlantic Ocean	Seine	Epte	Stream d'Auchy	49.48	1.73861	94	16P	16P3	Hap.35	ACG7784	2	147	MT978881	TMGF559-15	566	This study
291	FR	FerrieresenBray	Atlantic Ocean	Seine	Epte	Stream d'Auchy	49.48	1.73861	94	16P	16P4	Hap.34	ACH6569	2	148	MT978882	TMGF560-15	566	This study
292	FR	FerrieresenBray	Atlantic Ocean	Seine	Epte	Stream d'Auchy	49.48	1.73861	94	16P	16P5	Hap.4	ACG7784	2	147	MT978883	TMGF561-15	566	This study
293	FR	FerrieresenBray	Atlantic Ocean	Seine	Epte	Stream d'Auchy	49.48	1.73861	94	16P	16P7	Hap.34	ACH6569	2	148	MT978884	TMGF562-15	566	This study
294	FR	MagnyVernois (Forge)	Med Sea	Rhone	Ognon/Saone	Ognon	47.6556	6.46761	283	19.2	19.2.1	Hap.36	ACG7784	2	147	MT978885	TMGF569-15	566	This study
295	FR	MagnyVernois (Forge)	Med Sea	Rhone	Ognon/Saone	Ognon	47.6556	6.46761	283	19.2	19.2.2	Hap.36	ACG7784	2	147	MT978886	TMGF570-15	566	This study
296	FR	MagnyVernois (Forge)	Med Sea	Rhone	Ognon/Saone	Ognon	47.6556	6.46761	283	19.2	19.2.3	Hap.36	ACG7784	2	147	MT978887	TMGF571-15	566	This study
297	FR	MagnyVernois (Forge)	Med Sea	Rhone	Ognon/Saone	Ognon	47.6556	6.46761	283	19.2	19.2.4	Hap.36	ACG7784	2	147	MT978888	TMGF572-15	566	This study
298	FR	MagnyVernois (Forge)	Med Sea	Rhone	Ognon/Saone	Ognon	47.6556	6.46761	283	19.2	19.2.5	Hap.36	ACG7784	2	147	MT978889	TMGF573-15	566	This study
299	FR	MagnyVernois (Forge)	Med Sea	Rhone	Ognon/Saone	Ognon	47.6556	6.46761	283	19.2	19.2.6	Hap.36	ACG7784	2	147	MT978890	TMGF574-15	566	This study
300	FR	MagnyVernois (Forge)	Med Sea	Rhone	Ognon/Saone	Ognon	47.6556	6.46761	283	19.2	19.2.7	Hap.36	ACG7784	2	147	MT978891	TMGF575-15	566	This study
301	FR	MagnyVernois (Forge)	Med Sea	Rhone	Ognon/Saone	Ognon	47.6556	6.46761	283	19.2	19.2.8	Hap.36	ACG7784	2	147	MT978892	TMGF576-15	566	This study
302	FR	FELLERING	North Sea	Rhine	Ill	THUR	47.8917	6.98467	434	32.1	32.1.4	Hap.37	ACY7545	1	116	MT978893	TMGF020-15	566	This study
303	FR	FELLERING	North Sea	Rhine	Ill	THUR	47.8917	6.98467	434	32.1	32.1.5	Hap.37	ACY7545	1	116	MT978894	TMGF021-15	566	This study
304	FR	FELLERING	North Sea	Rhine	Ill	THUR	47.8917	6.98467	434	32.1	32.1.6	Hap.37	ACY7545	1	116	MT978895	TMGF022-15	566	This study
305	FR	FELLERING	North Sea	Rhine	Ill	THUR	47.8917	6.98467	434	32.1	32.1.7	Hap.37	ACY7545	1	116	MT978896	TMGF023-15	566	This study
306	FR	FELLERING	North Sea	Rhine	Ill	THUR	47.8917	6.98467	434	32.1	32.1.8	Hap.37	ACY7545	1	116	MT978897	TMGF024-15	566	This study
307	FR	Knutange	North Sea	Rhine	Moselle	Fensch	49.3449	6.03158	211	35P	35P2	Hap.38	ACH6569	2	148	MT978898	TMGF612-15	566	This study
308	FR	Fensh Fontoy	North Sea	Rhine	Moselle	Fensch	49.3548	5.99725	247	35Pbis	35Pbis1	Hap.38	ACH6569	2	148	MT978899	TMGF613-15	566	This study
309	FR	Fensh Fontoy	North Sea	Rhine	Moselle	Fensch	49.3548	5.99725	247	35Pbis	35Pbis3	Hap.38	ACH6569	2	148	MT978900	TMGF614-15	566	This study
310	FR	Fensh Fontoy	North Sea	Rhine	Moselle	Fensch	49.3548	5.99725	247	35Pbis	35Pbis6	Hap.4	ACG7784	2	147	MT978901	TMGF615-15	566	This study
311	FR	Fensh Fontoy	North Sea	Rhine	Moselle	Fensch	49.3548	5.99725	247	35Pbis	35Pbis7	Hap.38	ACH6569	2	148	MT978902	TMGF616-15	566	This study
312	FR	Fensh Fontoy	North Sea	Rhine	Moselle	Fensch	49.3548	5.99725	247	35Pbis	35Pbis8	Hap.38	ACH6569	2	148	MT978903	TMGF617-15	566	This study
313	FR	Fensch Seremange	North Sea	Rhine	Moselle	Fensch	49.3212	6.0918	178	35Pter	35Pter	Hap.39	ACH6569	2	148	MT978904	TMGF618-15	566	This study
314	FR	Fensch Seremange	North Sea	Rhine	Moselle	Fensch	49.3212	6.0918	178	35Pter	35Pter6	Hap.38	ACH6569	2	148	MT978905	TMGF619-15	566	This study
315	FR	Cours et Buis	Med Sea	Rhone	Rhone	Varèze	45.4419	5.04639	377	37.1VARE	37.1.1	Hap.40	ACH6569	2	148	MT978906	TMGF622-15	566	This study
316	FR	Cours et Buis	Med Sea	Rhone	Rhone	Varèze	45.4419	5.04639	377	37.1VARE	37.1.2	Hap.40	ACH6569	2	148	MT978907	TMGF623-15	566	This study
317	FR	Cours et Buis	Med Sea	Rhone	Rhone	Varèze	45.4419	5.04639	377	37.1VARE	37.1.3	Hap.40	ACH6569	2	148	MT978908	TMGF624-15	566	This study
318	FR	Cours et Buis	Med Sea	Rhone	Rhone	Varèze	45.4419	5.04639	377	37.1VARE	37.1.4	Hap.41	ACY6813	2	86	MT978909	TMGF625-15	566	This study
319	FR	Cours et Buis	Med Sea	Rhone	Rhone	Varèze	45.4419	5.04639	377	37.1VARE	37.1.5	Hap.42	ACH6569	2	148	MT978910	TMGF626-15	566	This study
320	FR	Cours et Buis	Med Sea	Rhone	Rhone	Varèze	45.4419	5.04639	377	37.1VARE	37.1.8	Hap.40	ACH6569	2	148	MT978911	TMGF627-15	566	This study
321	FR	Cours et Buis	Med Sea	Rhone	Rhone	Varèze	45.4419	5.04639	377	37.1VARE	37.1VARE2	Hap.43	ACH6569	2	148	MT978912	TMGF157-15	565	This study
322	FR	Cours et Buis	Med Sea	Rhone	Rhone	Varèze	45.4419	5.04639	377	37.1VARE	37.1VARE3	Hap.44	ACG7784	2	147	MT978913	TMGF158-15	565	This study
323	FR	Cours et Buis	Med Sea	Rhone	Rhone	Varèze	45.4419	5.04639	377	37.1VARE	37.1VARE4	Hap.45	ACY6813	2	86	MT978914	TMGF159-15	565	This study
324	FR	Cours et Buis	Med Sea	Rhone	Rhone	Varèze	45.4419	5.04639	377	37.1VARE	37.1VARE5	Hap.44	ACG7784	2	147	MT978915	TMGF160-15	565	This study
325	FR	Cours et Buis	Med Sea	Rhone	Rhone	Varèze	45.4419	5.04639	377	37.1VARE	37.1VARE6	Hap.44	ACG7784	2	147	MT978916	TMGF161-15	565	This study
326	FR	Cours et Buis	Med Sea	Rhone	Rhone	Varèze	45.4419	5.04639	377	37.1VARE	37.1VARE7	Hap.43	ACH6569	2	148	MT978917	TMGF162-15	565	This study
327	FR	Grand Serre	Med Sea	Rhone	Galaure	Galaveyson	45.2739	5.11861	415	38.1GALA	38.1.1	Hap.46	ACY7414	2	88	MT978918	TMGF628-15	566	This study
328	FR	Grand Serre	Med Sea	Rhone	Galaure	Galaveyson	45.2739	5.11861	415	38.1GALA	38.1.3	Hap.46	ACY7414	2	88	MT978919	TMGF629-15	566	This study
329	FR	Grand Serre	Med Sea	Rhone	Galaure	Galaveyson	45.2739	5.11861	415	38.1GALA	38.1.2	Hap.47	ACY7467	7	114	MT978920	TMGF1377-15	566	This study
330	FR	Grand Serre	Med Sea	Rhone	Galaure	Galaveyson	45.2739	5.11861	415	38.1GALA	38.1.4	Hap.47	ACY7467	7	114	MT978921	TMGF1378-15	566	This study
331	FR	Grand Serre	Med Sea	Rhone	Galaure	Galaveyson	45.2739	5.11861	415	38.1GALA	38.1.5	Hap.47	ACY7467	7	114	MT978922	TMGF1379-15	566	This study
332	FR	Grand Serre	Med Sea	Rhone	Galaure	Galaveyson	45.2739	5.11861	415	38.1GALA	38.1.6	Hap.48	ACY7467	7	108	MT978923	TMGF1380-15	566	This study
333	FR	Grand Serre	Med Sea	Rhone	Galaure	Galaveyson	45.2739	5.11861	415	38.1GALA	38.1.7	Hap.49	ACY7467	7	109	MT978924	TMGF1381-15	566	This study
334	FR	Grand Serre	Med Sea	Rhone	Galaure	Galaveyson	45.2739	5.11861	415	38.1GALA	38.1.8	Hap.49	ACY7467	7	109	MT978925	TMGF1382-15	566	This study
335	FR	GrandSerre	Med Sea	Rhone	Galaure	Galaveyson	45.2739	5.11861	415	38.1GALA	381GALA1	Hap.50	ACY7467	7	114	MT978926	TMGF1363-15	565	This study
336	FR	GrandSerre	Med Sea	Rhone	Galaure	Galaveyson	45.2739	5.11861	415	38.1GALA	381GALA2	Hap.50	ACY7467	7	114	MT978927	TMGF1364-15	565	This study
337	FR	GrandSerre	Med Sea	Rhone	Galaure	Galaveyson	45.2739	5.11861	415	38.1GALA	381GALA3	Hap.50	ACY7467	7	114	MT978928	TMGF1365-15	565	This study
338	FR	GrandSerre	Med Sea	Rhone	Galaure	Galaveyson	45.2739	5.11861	415	38.1GALA	381GALA4	Hap.51	ACY7467	7	109	MT978929	TMGF1366-15	565	This study
339	FR	GrandSerre	Med Sea	Rhone	Galaure	Galaveyson	45.2739	5.11861	415	38.1GALA	381GALA5	Hap.50	ACY7467	7	114	MT978930	TMGF1367-15	565	This study
340	FR	GrandSerre	Med Sea	Rhone	Galaure	Galaveyson	45.2739	5.11861	415	38.1GALA	381GALA6	Hap.52	ACY7467	7	108	MT978931	TMGF1368-15	565	This study
341	FR	GrandSerre	Med Sea	Rhone	Galaure	Galaveyson	45.2739	5.11861	415	38.1GALA	381GALA7	Hap.50	ACY7467	7	114	MT978932	TMGF1369-15	565	This study
342	FR	GrandSerre	Med Sea	Rhone	Galaure	Galaveyson	45.2739	5.11861	415	38.1GALA	381GALA8	Hap.50	ACY7467	7	114	MT978933	TMGF1370-15	565	This study
343	FR	GrandSerre	Med Sea	Rhone	Galaure	Galaveyson	45.2739	5.11861	415	38.1GALA	381GALA9	Hap.50	ACY7467	7	114	MT978934	TMGF1371-15	565	This study
344	FR	Saint Laurent du Pont	Med Sea	Rhone	Guiers	GuiersMort	45.3617	5.75444	550	39.1	39.1.6	Hap.53	ACY6553	2	86	MT978935	TMGF630-15	566	This study
345	FR	Saint Laurent du Pont	Med Sea	Rhone	Guiers	GuiersMort	45.3617	5.75444	550	39.1	39.1.8	Hap.53	ACY6553	2	86	MT978936	TMGF631-15	566	This study
346	FR	Saint Laurent du Pont	Med Sea	Rhone	Guiers	GuiersMort	45.3617	5.75444	550	39.1	39.1.1	Hap.54	ACY7467	7	110	MT978937	TMGF1383-15	566	This study
347	FR	Saint Laurent du Pont	Med Sea	Rhone	Guiers	GuiersMort	45.3617	5.75444	550	39.1	39.1.2	Hap.54	ACY7467	7	110	MT978938	TMGF1384-15	566	This study
348	FR	Saint Laurent du Pont	Med Sea	Rhone	Guiers	GuiersMort	45.3617	5.75444	550	39.1	39.1.4	Hap.55	ACY7467	7	110	MT978939	TMGF1385-15	566	This study
349	FR	Saint Laurent du Pont	Med Sea	Rhone	Guiers	GuiersMort	45.3617	5.75444	550	39.1	39.1.5	Hap.54	ACY7467	7	110	MT978940	TMGF1386-15	566	This study
350	FR	Saint Laurent du Pont	Med Sea	Rhone	Guiers	GuiersMort	45.3617	5.75444	550	39.1	39.1.7	Hap.54	ACY7467	7	110	MT978941	TMGF1387-15	566	This study
351	FR	BoisBlanc	Med Sea	Rhone	Guiers	Ru de Courbière	45.4008	5.76	467	39.2BOIS	39.2.1	Hap.56	ACY6553	2	86	MT978942	TMGF632-15	566	This study
352	FR	BoisBlanc	Med Sea	Rhone	Guiers	Ru de Courbière	45.4008	5.76	467	39.2BOIS	39.2.2	Hap.57	ACY6553	2	86	MT978943	TMGF633-15	566	This study
353	FR	BoisBlanc	Med Sea	Rhone	Guiers	Ru de Courbière	45.4008	5.76	467	39.2BOIS	39.2.3	Hap.56	ACY6553	2	86	MT978944	TMGF634-15	566	This study
354	FR	BoisBlanc	Med Sea	Rhone	Guiers	Ru de Courbière	45.4008	5.76	467	39.2BOIS	39.2.4	Hap.58	ACY7345	2	119	MT978945	TMGF635-15	566	This study
355	FR	BoisBlanc	Med Sea	Rhone	Guiers	Ru de Courbière	45.4008	5.76	467	39.2BOIS	39.2.5	Hap.56	ACY6553	2	86	MT978946	TMGF636-15	566	This study
356	FR	BoisBlanc	Med Sea	Rhone	Guiers	Ru de Courbière	45.4008	5.76	467	39.2BOIS	39.2.6	Hap.58	ACY7345	2	119	MT978947	TMGF637-15	566	This study
357	FR	BoisBlanc	Med Sea	Rhone	Guiers	Ru de Courbière	45.4008	5.76	467	39.2BOIS	39.2.7	Hap.56	ACY6553	2	86	MT978948	TMGF638-15	566	This study
358	FR	BoisBlanc	Med Sea	Rhone	Guiers	Ru de Courbière	45.4008	5.76	467	39.2BOIS	39.2BOIS10	Hap.59	ACY6553	2	86	MT978949	TMGF078-15	565	This study
359	FR	BoisBlanc	Med Sea	Rhone	Guiers	Ru de Courbière	45.4008	5.76	467	39.2BOIS	39.2BOIS21	Hap.59	ACY6553	2	86	MT978950	TMGF079-15	565	This study
360	FR	BoisBlanc	Med Sea	Rhone	Guiers	Ru de Courbière	45.4008	5.76	467	39.2BOIS	39.2BOIS23	Hap.60	ACY6553	2	86	MT978951	TMGF080-15	565	This study
361	FR	BoisBlanc	Med Sea	Rhone	Guiers	Ru de Courbière	45.4008	5.76	467	39.2BOIS	39.2.8	Hap.54	ACY7467	7	110	MT978952	TMGF1388-15	566	This study
362	FR	BoisBlanc	Med Sea	Rhone	Guiers	Ru de Courbière	45.4008	5.76	467	39.2BOIS	39.2BOIS1	Hap.61	ACY7467	7	110	MT978953	TMGF1338-15	565	This study
363	FR	BoisBlanc	Med Sea	Rhone	Guiers	Ru de Courbière	45.4008	5.76	467	39.2BOIS	39.2BOIS11	Hap.62	ACY7467	7	110	MT978954	TMGF1347-15	565	This study
364	FR	BoisBlanc	Med Sea	Rhone	Guiers	Ru de Courbière	45.4008	5.76	467	39.2BOIS	39.2BOIS13	Hap.63	ACY7467	7	113	MT978955	TMGF1348-15	565	This study
365	FR	BoisBlanc	Med Sea	Rhone	Guiers	Ru de Courbière	45.4008	5.76	467	39.2BOIS	39.2BOIS14	Hap.61	ACY7467	7	110	MT978956	TMGF1349-15	565	This study
366	FR	BoisBlanc	Med Sea	Rhone	Guiers	Ru de Courbière	45.4008	5.76	467	39.2BOIS	39.2BOIS15	Hap.62	ACY7467	7	110	MT978957	TMGF1350-15	565	This study
367	FR	BoisBlanc	Med Sea	Rhone	Guiers	Ru de Courbière	45.4008	5.76	467	39.2BOIS	39.2BOIS16	Hap.61	ACY7467	7	110	MT978958	TMGF1351-15	565	This study
368	FR	BoisBlanc	Med Sea	Rhone	Guiers	Ru de Courbière	45.4008	5.76	467	39.2BOIS	39.2BOIS18	Hap.64	ACY7467	7	110	MT978959	TMGF1352-15	565	This study
369	FR	BoisBlanc	Med Sea	Rhone	Guiers	Ru de Courbière	45.4008	5.76	467	39.2BOIS	39.2BOIS19	Hap.65	ACY7467	7	110	MT978960	TMGF1353-15	565	This study
370	FR	BoisBlanc	Med Sea	Rhone	Guiers	Ru de Courbière	45.4008	5.76	467	39.2BOIS	39.2BOIS2	Hap.61	ACY7467	7	110	MT978961	TMGF1339-15	565	This study
371	FR	BoisBlanc	Med Sea	Rhone	Guiers	Ru de Courbière	45.4008	5.76	467	39.2BOIS	39.2BOIS20	Hap.65	ACY7467	7	110	MT978962	TMGF1354-15	565	This study
372	FR	BoisBlanc	Med Sea	Rhone	Guiers	Ru de Courbière	45.4008	5.76	467	39.2BOIS	39.2BOIS22	Hap.65	ACY7467	7	110	MT978963	TMGF1355-15	565	This study
373	FR	BoisBlanc	Med Sea	Rhone	Guiers	Ru de Courbière	45.4008	5.76	467	39.2BOIS	39.2BOIS24	Hap.61	ACY7467	7	110	MT978964	TMGF1356-15	565	This study
374	FR	BoisBlanc	Med Sea	Rhone	Guiers	Ru de Courbière	45.4008	5.76	467	39.2BOIS	39.2BOIS3	Hap.65	ACY7467	7	110	MT978965	TMGF1340-15	565	This study
375	FR	BoisBlanc	Med Sea	Rhone	Guiers	Ru de Courbière	45.4008	5.76	467	39.2BOIS	39.2BOIS4	Hap.61	ACY7467	7	110	MT978966	TMGF1341-15	565	This study
376	FR	BoisBlanc	Med Sea	Rhone	Guiers	Ru de Courbière	45.4008	5.76	467	39.2BOIS	39.2BOIS5	Hap.65	ACY7467	7	110	MT978967	TMGF1342-15	565	This study
377	FR	BoisBlanc	Med Sea	Rhone	Guiers	Ru de Courbière	45.4008	5.76	467	39.2BOIS	39.2BOIS6	Hap.61	ACY7467	7	110	MT978968	TMGF1343-15	565	This study
378	FR	BoisBlanc	Med Sea	Rhone	Guiers	Ru de Courbière	45.4008	5.76	467	39.2BOIS	39.2BOIS7	Hap.66	ACY7467	7	110	MT978969	TMGF1344-15	565	This study
379	FR	BoisBlanc	Med Sea	Rhone	Guiers	Ru de Courbière	45.4008	5.76	467	39.2BOIS	39.2BOIS8	Hap.66	ACY7467	7	110	MT978970	TMGF1345-15	565	This study
380	FR	BoisBlanc	Med Sea	Rhone	Guiers	Ru de Courbière	45.4008	5.76	467	39.2BOIS	39.2BOIS9	Hap.67	ACY7467	7	110	MT978971	TMGF1346-15	565	This study
381	FR	EntreDeuxGuiers	Med Sea	Rhone	Guiers	Guiers Vif	45.4353	5.75583	387	39.3	39.3.1	Hap.68	ACY7467	7	110	MT978972	TMGF1389-15	566	This study
382	FR	Blandin	Med Sea	Rhone	Rhone	Bourbre	45.4686	5.45083	390	40.1	40.1.7	Hap.36	ACG7784	2	147	MT978973	TMGF640-15	566	This study
383	FR	Blandin	Med Sea	Rhone	Rhone	Bourbre	45.4686	5.45083	390	40.1	40.1.2	Hap.69	ACY7467	7	113	MT978974	TMGF1400-15	566	This study
384	FR	Blandin	Med Sea	Rhone	Rhone	Bourbre	45.4686	5.45083	390	40.1	40.1.4	Hap.70	ACY7467	7	113	MT978975	TMGF1401-15	566	This study
385	FR	Blandin	Med Sea	Rhone	Rhone	Bourbre	45.4686	5.45083	390	40.1	40.1.5	Hap.71	ACY7467	7	113	MT978976	TMGF1402-15	566	This study
386	FR	Tour du Pin	Med Sea	Rhone	Rhone	Bourbre	45.5694	5.45917	335	40.2TOUR	40.2.1	Hap.72	ACY7414	2	87	MT978977	TMGF641-15	566	This study
387	FR	Tour du Pin	Med Sea	Rhone	Rhone	Bourbre	45.5694	5.45917	335	40.2TOUR	40.2.4	Hap.73	ACY7414	2	87	MT978978	TMGF642-15	566	This study
388	FR	Tour du Pin	Med Sea	Rhone	Rhone	Bourbre	45.5694	5.45917	335	40.2TOUR	40.2.7	Hap.72	ACY7414	2	87	MT978979	TMGF643-15	566	This study
389	FR	LaTourduPin	Med Sea	Rhone	Rhone	Bourbre	45.5694	5.45917	335	40.2TOUR	40.2TOUR1	Hap.74	ACY7414	2	87	MT978980	TMGF136-15	565	This study
390	FR	LaTourduPin	Med Sea	Rhone	Rhone	Bourbre	45.5694	5.45917	335	40.2TOUR	40.2TOUR10	Hap.75	ACY7414	2	87	MT978981	TMGF143-15	565	This study
391	FR	LaTourduPin	Med Sea	Rhone	Rhone	Bourbre	45.5694	5.45917	335	40.2TOUR	40.2TOUR11	Hap.74	ACY7414	2	87	MT978982	TMGF144-15	565	This study
392	FR	LaTourduPin	Med Sea	Rhone	Rhone	Bourbre	45.5694	5.45917	335	40.2TOUR	40.2TOUR12	Hap.76	ACG7784	2	147	MT978983	TMGF145-15	565	This study
393	FR	LaTourduPin	Med Sea	Rhone	Rhone	Bourbre	45.5694	5.45917	335	40.2TOUR	40.2TOUR13	Hap.77	ACY7468	2	122	MT978984	TMGF146-15	565	This study
394	FR	LaTourduPin	Med Sea	Rhone	Rhone	Bourbre	45.5694	5.45917	335	40.2TOUR	40.2TOUR14	Hap.74	ACY7414	2	87	MT978985	TMGF147-15	565	This study
395	FR	LaTourduPin	Med Sea	Rhone	Rhone	Bourbre	45.5694	5.45917	335	40.2TOUR	40.2TOUR15	Hap.77	ACY7468	2	122	MT978986	TMGF148-15	565	This study
396	FR	LaTourduPin	Med Sea	Rhone	Rhone	Bourbre	45.5694	5.45917	335	40.2TOUR	40.2TOUR17	Hap.78	ACY7414	2	87	MT978987	TMGF149-15	565	This study
397	FR	LaTourduPin	Med Sea	Rhone	Rhone	Bourbre	45.5694	5.45917	335	40.2TOUR	40.2TOUR18	Hap.74	ACY7414	2	87	MT978988	TMGF150-15	565	This study
398	FR	LaTourduPin	Med Sea	Rhone	Rhone	Bourbre	45.5694	5.45917	335	40.2TOUR	40.2TOUR19	Hap.74	ACY7414	2	87	MT978989	TMGF151-15	565	This study
399	FR	LaTourduPin	Med Sea	Rhone	Rhone	Bourbre	45.5694	5.45917	335	40.2TOUR	40.2TOUR2	Hap.74	ACY7414	2	87	MT978990	TMGF137-15	565	This study
400	FR	LaTourduPin	Med Sea	Rhone	Rhone	Bourbre	45.5694	5.45917	335	40.2TOUR	40.2TOUR20	Hap.74	ACY7414	2	87	MT978991	TMGF152-15	565	This study
401	FR	LaTourduPin	Med Sea	Rhone	Rhone	Bourbre	45.5694	5.45917	335	40.2TOUR	40.2TOUR21	Hap.74	ACY7414	2	87	MT978992	TMGF153-15	565	This study
402	FR	LaTourduPin	Med Sea	Rhone	Rhone	Bourbre	45.5694	5.45917	335	40.2TOUR	40.2TOUR22	Hap.77	ACY7468	2	122	MT978993	TMGF154-15	565	This study
403	FR	LaTourduPin	Med Sea	Rhone	Rhone	Bourbre	45.5694	5.45917	335	40.2TOUR	40.2TOUR23	Hap.74	ACY7414	2	87	MT978994	TMGF155-15	565	This study
404	FR	LaTourduPin	Med Sea	Rhone	Rhone	Bourbre	45.5694	5.45917	335	40.2TOUR	40.2TOUR24	Hap.74	ACY7414	2	87	MT978995	TMGF156-15	565	This study
405	FR	LaTourduPin	Med Sea	Rhone	Rhone	Bourbre	45.5694	5.45917	335	40.2TOUR	40.2TOUR3	Hap.74	ACY7414	2	87	MT978996	TMGF138-15	565	This study
406	FR	LaTourduPin	Med Sea	Rhone	Rhone	Bourbre	45.5694	5.45917	335	40.2TOUR	40.2TOUR6	Hap.74	ACY7414	2	87	MT978997	TMGF139-15	565	This study
407	FR	LaTourduPin	Med Sea	Rhone	Rhone	Bourbre	45.5694	5.45917	335	40.2TOUR	40.2TOUR7	Hap.77	ACY7468	2	122	MT978998	TMGF140-15	565	This study
408	FR	LaTourduPin	Med Sea	Rhone	Rhone	Bourbre	45.5694	5.45917	335	40.2TOUR	40.2TOUR8	Hap.74	ACY7414	2	87	MT978999	TMGF141-15	565	This study
409	FR	LaTourduPin	Med Sea	Rhone	Rhone	Bourbre	45.5694	5.45917	335	40.2TOUR	40.2TOUR9	Hap.74	ACY7414	2	87	MT979000	TMGF142-15	565	This study
410	FR	Tour du Pin	Med Sea	Rhone	Rhone	Bourbre	45.5694	5.45917	335	40.2TOUR	40.2.3	Hap.79	ACY7467	7	113	MT979001	TMGF1403-15	566	This study
411	FR	Tour du Pin	Med Sea	Rhone	Rhone	Bourbre	45.5694	5.45917	335	40.2TOUR	40.2.5	Hap.69	ACY7467	7	113	MT979002	TMGF1404-15	566	This study
412	FR	Tour du Pin	Med Sea	Rhone	Rhone	Bourbre	45.5694	5.45917	335	40.2TOUR	40.2.6	Hap.79	ACY7467	7	113	MT979003	TMGF1405-15	566	This study
413	FR	Tour du Pin	Med Sea	Rhone	Rhone	Bourbre	45.5694	5.45917	335	40.2TOUR	40.2.8	Hap.69	ACY7467	7	113	MT979004	TMGF1406-15	566	This study
414	FR	Combe	Med Sea	Rhone	Bourbre	Agny	45.53	5.3075	375	40.3COMB	40.3.1	Hap.80	ACY6553	2	86	MT979005	TMGF644-15	566	This study
415	FR	Combe	Med Sea	Rhone	Bourbre	Agny	45.53	5.3075	375	40.3COMB	40.3.4	Hap.81	ACY6553	2	86	MT979006	TMGF645-15	566	This study
416	FR	Combe	Med Sea	Rhone	Bourbre	Agny	45.53	5.3075	375	40.3COMB	40.3.6	Hap.80	ACY6553	2	86	MT979007	TMGF646-15	566	This study
417	FR	Combe	Med Sea	Rhone	Bourbre	Agny	45.53	5.3075	375	40.3COMB	40.3.7	Hap.80	ACY6553	2	86	MT979008	TMGF647-15	566	This study
418	FR	Combe	Med Sea	Rhone	Bourbre	Agny	45.53	5.3075	375	40.3COMB	40.3.8	Hap.80	ACY6553	2	86	MT979009	TMGF648-15	566	This study
419	FR	Combe	Med Sea	Rhone	Bourbre	Agny	45.53	5.3075	375	40.3COMB	40.3COMB1	Hap.82	ACY6553	2	86	MT979010	TMGF083-15	565	This study
420	FR	Combe	Med Sea	Rhone	Bourbre	Agny	45.53	5.3075	375	40.3COMB	40.3COMB10	Hap.82	ACY6553	2	86	MT979011	TMGF091-15	565	This study
421	FR	Combe	Med Sea	Rhone	Bourbre	Agny	45.53	5.3075	375	40.3COMB	40.3COMB2	Hap.83	ACY6553	2	86	MT979012	TMGF084-15	565	This study
422	FR	Combe	Med Sea	Rhone	Bourbre	Agny	45.53	5.3075	375	40.3COMB	40.3COMB3	Hap.82	ACY6553	2	86	MT979013	TMGF085-15	565	This study
423	FR	Combe	Med Sea	Rhone	Bourbre	Agny	45.53	5.3075	375	40.3COMB	40.3COMB4	Hap.82	ACY6553	2	86	MT979014	TMGF086-15	565	This study
424	FR	Combe	Med Sea	Rhone	Bourbre	Agny	45.53	5.3075	375	40.3COMB	40.3COMB6	Hap.83	ACY6553	2	86	MT979015	TMGF087-15	565	This study
425	FR	Combe	Med Sea	Rhone	Bourbre	Agny	45.53	5.3075	375	40.3COMB	40.3COMB7	Hap.83	ACY6553	2	86	MT979016	TMGF088-15	565	This study
426	FR	Combe	Med Sea	Rhone	Bourbre	Agny	45.53	5.3075	375	40.3COMB	40.3COMB8	Hap.82	ACY6553	2	86	MT979017	TMGF089-15	565	This study
427	FR	la Combe	Med Sea	Rhone	Bourbre	Affluent	45.53	5.3075	375	40.3COMB	40.3COMB9	Hap.84	ACY6553	2	86	MT979018	TMGF090-15	565	This study
428	FR	Combe	Med Sea	Rhone	Bourbre	Agny	45.53	5.3075	375	40.3COMB	40.3.2	Hap.85	ACY7467	7	113	MT979019	TMGF1407-15	566	This study
429	FR	Combe	Med Sea	Rhone	Bourbre	Agny	45.53	5.3075	375	40.3COMB	40.3.3	Hap.86	ACY7467	7	113	MT979020	TMGF1408-15	566	This study
430	FR	Combe	Med Sea	Rhone	Bourbre	Agny	45.53	5.3075	375	40.3COMB	40.3.5	Hap.87	ACY7467	7	113	MT979021	TMGF1409-15	566	This study
431	FR	Jameyzieu	Med Sea	Rhone	Rhone	Bourbre	45.7156	5.15944	210	40PbisJAME	40Pbis4	Hap.72	ACY7414	2	87	MT979022	TMGF650-15	566	This study
432	FR	Jameyzieu	Med Sea	Rhone	Rhone	Bourbre	45.7156	5.15944	210	40PbisJAME	40Pbis6	Hap.72	ACY7414	2	87	MT979023	TMGF651-15	566	This study
433	FR	Jameyzieu	Med Sea	Rhone	Rhone	Bourbre	45.7156	5.15944	210	40PbisJAME	40Pbis7	Hap.38	ACH6569	2	148	MT979024	TMGF652-15	566	This study
434	FR	Jameyzieu	Med Sea	Rhone	Rhone	Bourbre	45.7156	5.15944	210	40PBISJAME	40PBISJAME10	Hap.88	ACY7414	2	87	MT979025	TMGF106-15	565	This study
435	FR	Jameyzieu	Med Sea	Rhone	Rhone	Bourbre	45.7156	5.15944	210	40PBISJAME	40PBISJAME2	Hap.74	ACY7414	2	87	MT979026	TMGF102-15	565	This study
436	FR	Jameyzieu	Med Sea	Rhone	Rhone	Bourbre	45.7156	5.15944	210	40PBISJAME	40PBISJAME3	Hap.74	ACY7414	2	87	MT979027	TMGF103-15	565	This study
437	FR	Jameyzieu	Med Sea	Rhone	Rhone	Bourbre	45.7156	5.15944	210	40PBISJAME	40PBISJAME5	Hap.89	ACY6553	2	86	MT979028	TMGF104-15	565	This study
438	FR	Jameyzieu	Med Sea	Rhone	Rhone	Bourbre	45.7156	5.15944	210	40PBISJAME	40PBISJAME8	Hap.90	ACH6569	2	148	MT979029	TMGF105-15	565	This study
439	FR	Jameyzieu	Med Sea	Rhone	Rhone	Bourbre	45.7156	5.15944	210	40PbisJAME	40Pbis1	Hap.91	ACY7467	7	113	MT979030	TMGF1416-15	566	This study
440	FR	Jameyzieu	Med Sea	Rhone	Rhone	Bourbre	45.7156	5.15944	210	40PbisJAME	40Pbis2	Hap.92	ACY7467	7	113	MT979031	TMGF1417-15	566	This study
441	FR	Jameyzieu	Med Sea	Rhone	Rhone	Bourbre	45.7156	5.15944	210	40PbisJAME	40Pbis3	Hap.93	ACY7467	7	113	MT979032	TMGF1418-15	566	This study
442	FR	Jameyzieu	Med Sea	Rhone	Rhone	Bourbre	45.7156	5.15944	210	40PbisJAME	40Pbis5	Hap.94	ACY7467	7	113	MT979033	TMGF1419-15	566	This study
443	FR	Jameyzieu	Med Sea	Rhone	Rhone	Bourbre	45.7156	5.15944	210	40PbisJAME	40Pbis8	Hap.85	ACY7467	7	113	MT979034	TMGF1420-15	566	This study
444	FR	Jameyzieu	Med Sea	Rhone	Rhone	Bourbre	45.7156	5.15944	210	40PBISJAME	40PBISJAME1	Hap.95	ACY7467	7	113	MT979035	TMGF1372-15	565	This study
445	FR	Jameyzieu	Med Sea	Rhone	Rhone	Bourbre	45.7156	5.15944	210	40PBISJAME	40PBISJAME4	Hap.96	ACY7467	7	113	MT979036	TMGF1373-15	565	This study
446	FR	Jameyzieu	Med Sea	Rhone	Rhone	Bourbre	45.7156	5.15944	210	40PBISJAME	40PBISJAME6	Hap.95	ACY7467	7	113	MT979037	TMGF1374-15	565	This study
447	FR	Jameyzieu	Med Sea	Rhone	Rhone	Bourbre	45.7156	5.15944	210	40PBISJAME	40PBISJAME7	Hap.97	ACY7467	7	113	MT979038	TMGF1375-15	565	This study
448	FR	Jameyzieu	Med Sea	Rhone	Rhone	Bourbre	45.7156	5.15944	210	40PBISJAME	40PBISJAME9	Hap.97	ACY7467	7	113	MT979039	TMGF1376-15	565	This study
449	FR	Bourgoin Jallieu	Med Sea	Rhone	Rhone	Bourbre	45.6075	5.24194	219	40PBOUR	40P2	Hap.98	ACY6553	2	86	MT979040	TMGF649-15	566	This study
450	FR	BourgoinJailleu	Med Sea	Rhone	Rhone	Bourbre	45.6075	5.24194	219	40PBOUR	40PBOUR3	Hap.74	ACY7414	2	87	MT979041	TMGF081-15	565	This study
451	FR	Bourgoin Jailleu	Med Sea	Rhone	Rhone	Bourbre	45.6075	5.24194	219	40PBOUR	40PBOUR4	Hap.99	ACY6553	2	86	MT979042	TMGF082-15	565	This study
452	FR	Bourgoin Jallieu	Med Sea	Rhone	Rhone	Bourbre	45.6075	5.24194	219	40PBOUR	40P1	Hap.70	ACY7467	7	113	MT979043	TMGF1410-15	566	This study
453	FR	Bourgoin Jallieu	Med Sea	Rhone	Rhone	Bourbre	45.6075	5.24194	219	40PBOUR	40P3	Hap.100	ACY7467	7	113	MT979044	TMGF1411-15	566	This study
454	FR	Bourgoin Jallieu	Med Sea	Rhone	Rhone	Bourbre	45.6075	5.24194	219	40PBOUR	40P4	Hap.85	ACY7467	7	113	MT979045	TMGF1412-15	566	This study
455	FR	Bourgoin Jallieu	Med Sea	Rhone	Rhone	Bourbre	45.6075	5.24194	219	40PBOUR	40P5	Hap.85	ACY7467	7	113	MT979046	TMGF1413-15	566	This study
456	FR	Bourgoin Jallieu	Med Sea	Rhone	Rhone	Bourbre	45.6075	5.24194	219	40PBOUR	40P6	Hap.69	ACY7467	7	113	MT979047	TMGF1414-15	566	This study
457	FR	Bourgoin Jallieu	Med Sea	Rhone	Rhone	Bourbre	45.6075	5.24194	219	40PBOUR	40P7	Hap.85	ACY7467	7	113	MT979048	TMGF1415-15	566	This study
458	FR	Bourgoin Jailleu	Med Sea	Rhone	Rhone	Bourbre	45.6075	5.24194	219	40PBOUR	40PBOUR2	Hap.101	ACY7467	7	113	MT979049	TMGF1357-15	565	This study
459	FR	BourgoinJailleu	Med Sea	Rhone	Rhone	Bourbre	45.6075	5.24194	219	40PBOUR	40PBOUR6	Hap.102	ACY7467	7	113	MT979050	TMGF1359-15	565	This study
460	FR	BourgoinJailleu	Med Sea	Rhone	Rhone	Bourbre	45.6075	5.24194	219	40PBOUR	40PBOUR7	Hap.97	ACY7467	7	113	MT979051	TMGF1360-15	565	This study
461	FR	BourgoinJailleu	Med Sea	Rhone	Rhone	Bourbre	45.6075	5.24194	219	40PBOUR	40PBOUR8	Hap.96	ACY7467	7	113	MT979052	TMGF1361-15	565	This study
462	FR	BourgoinJailleu	Med Sea	Rhone	Rhone	Bourbre	45.6075	5.24194	219	40PBOUR	40PBOUR9	Hap.103	ACY7467	7	113	MT979053	TMGF1362-15	565	This study
463	FR	BourgoinJailleu	Med Sea	Rhone	Rhone	Bourbre	45.6075	5.24194	219	40PBOUR	40PBOUR5	Hap.104	ACY7467	7	113	MT979054	TMGF1358-15	565	This study
464	FR	Bourbre a Chavanoz	Med Sea	Rhone	Rhone	Bourbre	45.7719	5.18639	190	40PTER	40PTER2	Hap.105	ACY7344	6	90	MT979055	TMGF1327-15	566	This study
465	FR	Bourbre a Chavanoz	Med Sea	Rhone	Rhone	Bourbre	45.7719	5.18639	190	40PTER	40PTER1	Hap.106	ACY7467	7	113	MT979056	TMGF1421-15	566	This study
466	FR	Bourbre a Chavanoz	Med Sea	Rhone	Rhone	Bourbre	45.7719	5.18639	190	40PTER	40PTER3	Hap.69	ACY7467	7	113	MT979057	TMGF1422-15	566	This study
467	FR	Bourbre a Chavanoz	Med Sea	Rhone	Rhone	Bourbre	45.7719	5.18639	190	40PTER	40PTER4	Hap.69	ACY7467	7	113	MT979058	TMGF1423-15	566	This study
468	FR	Bourbre a Chavanoz	Med Sea	Rhone	Rhone	Bourbre	45.7719	5.18639	190	40PTER	40PTER5	Hap.107	ACY7467	7	113	MT979059	TMGF1424-15	566	This study
469	FR	Bourbre a Chavanoz	Med Sea	Rhone	Rhone	Bourbre	45.7719	5.18639	190	40PTER	40PTER6	Hap.107	ACY7467	7	113	MT979060	TMGF1425-15	566	This study
470	FR	Bourbre a Chavanoz	Med Sea	Rhone	Rhone	Bourbre	45.7719	5.18639	190	40PTER	40PTER7	Hap.107	ACY7467	7	113	MT979061	TMGF1426-15	566	This study
471	FR	Bastide	Med Sea	Rhone	Gard	Ru de Bastide	44.0997	3.98222	276	42.2BAST	42.2.1	Hap.108	ACY7343	3	55	MT979062	TMGF1464-15	566	This study
472	FR	Bastide	Med Sea	Rhone	Gard	Ru de Bastide	44.0997	3.98222	276	42.2BAST	42.2.2	Hap.108	ACY7343	3	55	MT979063	TMGF1465-15	566	This study
473	FR	Bastide	Med Sea	Rhone	Gard	Ru de Bastide	44.0997	3.98222	276	42.2BAST	42.2.3	Hap.108	ACY7343	3	55	MT979064	TMGF1466-15	566	This study
474	FR	Bastide	Med Sea	Rhone	Gard	Ru de Bastide	44.0997	3.98222	276	42.2BAST	42.2.4	Hap.108	ACY7343	3	55	MT979065	TMGF1467-15	566	This study
475	FR	Bastide	Med Sea	Rhone	Gard	Ru de Bastide	44.0997	3.98222	276	42.2BAST	42.2.5	Hap.108	ACY7343	3	55	MT979066	TMGF1468-15	566	This study
476	FR	Bastide	Med Sea	Rhone	Gard	Ru de Bastide	44.0997	3.98222	276	42.2BAST	42.2.6	Hap.108	ACY7343	3	55	MT979067	TMGF1469-15	566	This study
477	FR	Bastide	Med Sea	Rhone	Gard	Ru de Bastide	44.0997	3.98222	276	42.2BAST	42.2.7	Hap.108	ACY7343	3	55	MT979068	TMGF1470-15	566	This study
478	FR	Bastide	Med Sea	Rhone	Gard	Ru de Bastide	44.0997	3.98222	276	42.2BAST	42.2.8	Hap.108	ACY7343	3	55	MT979069	TMGF1471-15	566	This study
479	FR	Bastide	Med Sea	Rhone	Gard	Ru de Bastide	44.0997	3.98222	276	42.2BAST	42.2BAST1	Hap.109	ACY7343	3	55	MT979070	TMGF1449-15	565	This study
480	FR	Bastide	Med Sea	Rhone	Gard	Ru de Bastide	44.0997	3.98222	276	42.2BAST	42.2BAST10	Hap.109	ACY7343	3	55	MT979071	TMGF1457-15	565	This study
481	FR	Bastide	Med Sea	Rhone	Gard	Ru de Bastide	44.0997	3.98222	276	42.2BAST	42.2BAST11	Hap.109	ACY7343	3	55	MT979072	TMGF1458-15	565	This study
482	FR	Bastide	Med Sea	Rhone	Gard	Ru de Bastide	44.0997	3.98222	276	42.2BAST	42.2BAST12	Hap.109	ACY7343	3	55	MT979073	TMGF1459-15	565	This study
483	FR	Bastide	Med Sea	Rhone	Gard	Ru de Bastide	44.0997	3.98222	276	42.2BAST	42.2BAST2	Hap.110	ACY7343	3	55	MT979074	TMGF1450-15	565	This study
484	FR	Bastide	Med Sea	Rhone	Gard	Ru de Bastide	44.0997	3.98222	276	42.2BAST	42.2BAST3	Hap.109	ACY7343	3	55	MT979075	TMGF1451-15	565	This study
485	FR	Bastide	Med Sea	Rhone	Gard	Ru de Bastide	44.0997	3.98222	276	42.2BAST	42.2BAST5	Hap.109	ACY7343	3	55	MT979076	TMGF1452-15	565	This study
486	FR	Bastide	Med Sea	Rhone	Gard	Ru de Bastide	44.0997	3.98222	276	42.2BAST	42.2BAST6	Hap.109	ACY7343	3	55	MT979077	TMGF1453-15	565	This study
487	FR	Bastide	Med Sea	Rhone	Gard	Ru de Bastide	44.0997	3.98222	276	42.2BAST	42.2BAST7	Hap.109	ACY7343	3	55	MT979078	TMGF1454-15	565	This study
488	FR	Bastide	Med Sea	Rhone	Gard	Ru de Bastide	44.0997	3.98222	276	42.2BAST	42.2BAST8	Hap.111	ACY7343	3	55	MT979079	TMGF1455-15	565	This study
489	FR	Bastide	Med Sea	Rhone	Gard	Ru de Bastide	44.0997	3.98222	276	42.2BAST	42.2BAST9	Hap.109	ACY7343	3	55	MT979080	TMGF1456-15	565	This study
490	FR	Campeyrigoux	Med Sea	Rhone	Gard	Amous	44.1092	3.98833	226	42PAMOU	42P1	Hap.38	ACH6569	2	148	MT979081	TMGF653-15	566	This study
491	FR	Campeyrigoux	Med Sea	Rhone	Gard	Amous	44.1092	3.98833	226	42PAMOU	42P2	Hap.38	ACH6569	2	148	MT979082	TMGF654-15	566	This study
492	FR	Campeyrigoux	Med Sea	Rhone	Gard	Amous	44.1092	3.98833	226	42PAMOU	42P3	Hap.112	ACH6569	2	148	MT979083	TMGF655-15	566	This study
493	FR	Campeyrigoux	Med Sea	Rhone	Gard	Amous	44.1092	3.98833	226	42PAMOU	42P4	Hap.38	ACH6569	2	148	MT979084	TMGF656-15	566	This study
494	FR	Campeyrigoux	Med Sea	Rhone	Gard	Amous	44.1092	3.98833	226	42PAMOU	42P6	Hap.38	ACH6569	2	148	MT979085	TMGF657-15	566	This study
495	FR	Campeyrigoux	Med Sea	Rhone	Gard	Amous	44.1092	3.98833	226	42PAMOU	42P7	Hap.38	ACH6569	2	148	MT979086	TMGF658-15	566	This study
496	FR	Campeyrigoux	Med Sea	Rhone	Gard	Amous	44.1092	3.98833	226	42PAMOU	42P8	Hap.38	ACH6569	2	148	MT979087	TMGF659-15	566	This study
497	FR	Campeyrigoux	Med Sea	Rhone	Gard	Amous	44.1092	3.98833	226	42PAMOU	42PAMOU1	Hap.109	ACY7343	3	55	MT979088	TMGF1437-15	565	This study
498	FR	Campeyrigoux	Med Sea	Rhone	Gard	Amous	44.1092	3.98833	226	42PAMOU	42PAMOU10	Hap.109	ACY7343	3	55	MT979089	TMGF1446-15	565	This study
499	FR	Campeyrigoux	Med Sea	Rhone	Gard	Amous	44.1092	3.98833	226	42PAMOU	42PAMOU11	Hap.109	ACY7343	3	55	MT979090	TMGF1447-15	565	This study
500	FR	Campeyrigoux	Med Sea	Rhone	Gard	Amous	44.1092	3.98833	226	42PAMOU	42PAMOU12	Hap.109	ACY7343	3	55	MT979091	TMGF1448-15	565	This study
501	FR	Campeyrigoux	Med Sea	Rhone	Gard	Amous	44.1092	3.98833	226	42PAMOU	42PAMOU2	Hap.109	ACY7343	3	55	MT979092	TMGF1438-15	565	This study
502	FR	Campeyrigoux	Med Sea	Rhone	Gard	Amous	44.1092	3.98833	226	42PAMOU	42PAMOU3	Hap.109	ACY7343	3	55	MT979093	TMGF1439-15	565	This study
503	FR	Campeyrigoux	Med Sea	Rhone	Gard	Amous	44.1092	3.98833	226	42PAMOU	42PAMOU4	Hap.109	ACY7343	3	55	MT979094	TMGF1440-15	565	This study
504	FR	Campeyrigoux	Med Sea	Rhone	Gard	Amous	44.1092	3.98833	226	42PAMOU	42PAMOU5	Hap.109	ACY7343	3	55	MT979095	TMGF1441-15	565	This study
505	FR	Campeyrigoux	Med Sea	Rhone	Gard	Amous	44.1092	3.98833	226	42PAMOU	42PAMOU6	Hap.109	ACY7343	3	55	MT979096	TMGF1442-15	565	This study
506	FR	Campeyrigoux	Med Sea	Rhone	Gard	Amous	44.1092	3.98833	226	42PAMOU	42PAMOU7	Hap.109	ACY7343	3	55	MT979097	TMGF1443-15	565	This study
507	FR	Campeyrigoux	Med Sea	Rhone	Gard	Amous	44.1092	3.98833	226	42PAMOU	42PAMOU8	Hap.109	ACY7343	3	55	MT979098	TMGF1444-15	565	This study
508	FR	Campeyrigoux	Med Sea	Rhone	Gard	Amous	44.1092	3.98833	226	42PAMOU	42PAMOU9	Hap.109	ACY7343	3	55	MT979099	TMGF1445-15	565	This study
509	FR	Valla en Gier	Med Sea	Rhone	Rhone	Gier	45.4131	4.53667	613	43P	43P1	Hap.113	ACG7784	2	147	MT979100	TMGF660-15	566	This study
510	FR	Valla en Gier	Med Sea	Rhone	Rhone	Gier	45.4131	4.53667	613	43P	43P2	Hap.113	ACG7784	2	147	MT979101	TMGF661-15	566	This study
511	FR	Valla en Gier	Med Sea	Rhone	Rhone	Gier	45.4131	4.53667	613	43P	43P4	Hap.113	ACG7784	2	147	MT979102	TMGF662-15	566	This study
512	FR	Valla en Gier	Med Sea	Rhone	Rhone	Gier	45.4131	4.53667	613	43P	43P5	Hap.113	ACG7784	2	147	MT979103	TMGF663-15	566	This study
513	FR	Valla en Gier	Med Sea	Rhone	Rhone	Gier	45.4131	4.53667	613	43P	43P6	Hap.113	ACG7784	2	147	MT979104	TMGF664-15	566	This study
514	FR	Valla en Gier	Med Sea	Rhone	Rhone	Gier	45.4131	4.53667	613	43P	43P7	Hap.113	ACG7784	2	147	MT979105	TMGF665-15	566	This study
515	FR	Brion	Med Sea	Rhone	Ain	Ange	46.1733	5.555	480	44PANGE	44PANGE1	Hap.90	ACH6569	2	148	MT979106	TMGF041-15	565	This study
516	FR	Brion	Med Sea	Rhone	Ain	Ange	46.1733	5.555	480	44PANGE	44PANGE10	Hap.90	ACH6569	2	148	MT979107	TMGF050-15	565	This study
517	FR	Brion	Med Sea	Rhone	Ain	Ange	46.1733	5.555	480	44PANGE	44PANGE2	Hap.90	ACH6569	2	148	MT979108	TMGF042-15	565	This study
518	FR	Brion	Med Sea	Rhone	Ain	Ange	46.1733	5.555	480	44PANGE	44PANGE3	Hap.90	ACH6569	2	148	MT979109	TMGF043-15	565	This study
519	FR	Brion	Med Sea	Rhone	Ain	Ange	46.1733	5.555	480	44PANGE	44PANGE4	Hap.90	ACH6569	2	148	MT979110	TMGF044-15	565	This study
520	FR	Brion	Med Sea	Rhone	Ain	Ange	46.1733	5.555	480	44PANGE	44PANGE5	Hap.90	ACH6569	2	148	MT979111	TMGF045-15	565	This study
521	FR	Brion	Med Sea	Rhone	Ain	Ange	46.1733	5.555	480	44PANGE	44PANGE6	Hap.90	ACH6569	2	148	MT979112	TMGF046-15	565	This study
522	FR	Brion	Med Sea	Rhone	Ain	Ange	46.1733	5.555	480	44PANGE	44PANGE7	Hap.90	ACH6569	2	148	MT979113	TMGF047-15	565	This study
523	FR	Brion	Med Sea	Rhone	Ain	Ange	46.1733	5.555	480	44PANGE	44PANGE8	Hap.90	ACH6569	2	148	MT979114	TMGF048-15	565	This study
524	FR	Brion	Med Sea	Rhone	Ain	Ange	46.1733	5.555	480	44PANGE	44PANGE9	Hap.90	ACH6569	2	148	MT979115	TMGF049-15	565	This study
525	FR	Brion	Med Sea	Rhone	Ain	Ange	46.1733	5.555	480	44PANGE	44P1	Hap.108	ACY7343	3	55	MT979116	TMGF1472-15	566	This study
526	FR	Brion	Med Sea	Rhone	Ain	Ange	46.1733	5.555	480	44PANGE	44P2	Hap.108	ACY7343	3	55	MT979117	TMGF1473-15	566	This study
527	FR	Brion	Med Sea	Rhone	Ain	Ange	46.1733	5.555	480	44PANGE	44P4	Hap.114	ACY7343	3	55	MT979118	TMGF1501-15	566	This study
528	FR	Brion	Med Sea	Rhone	Ain	Ange	46.1733	5.555	480	44PANGE	44P5	Hap.108	ACY7343	3	55	MT979119	TMGF1474-15	566	This study
529	FR	Brion	Med Sea	Rhone	Ain	Ange	46.1733	5.555	480	44PANGE	44P6	Hap.115	ACY7343	3	55	MT979120	TMGF1475-15	566	This study
530	FR	Brion	Med Sea	Rhone	Ain	Ange	46.1733	5.555	480	44PANGE	44P7	Hap.115	ACY7343	3	55	MT979121	TMGF1476-15	566	This study
531	FR	Brion	Med Sea	Rhone	Ain	Ange	46.1733	5.555	480	44PANGE	44P8	Hap.108	ACY7343	3	55	MT979122	TMGF1477-15	566	This study
532	FR	Oncieu	Med Sea	Rhone	Ain	Mandorne	45.9775	5.47333	422	46.1MAND	46.1.5	Hap.116	ACY7341	4	126	MT979123	TMGF1435-15	566	This study
533	FR	Oncieu	Med Sea	Rhone	Ain	Mandorne	45.9775	5.47333	422	46.1MAND	46.1.7	Hap.116	ACY7341	4	126	MT979124	TMGF1436-15	566	This study
534	FR	Oncieu	Med Sea	Rhone	Ain	Mandorne	45.9775	5.47333	422	46.1MAND	46.1MAND10	Hap.117	ACY7341	4	125	MT979125	TMGF1432-15	565	This study
535	FR	Oncieu	Med Sea	Rhone	Ain	Mandorne	45.9775	5.47333	422	46.1MAND	46.1MAND11	Hap.118	ACY7342	3	145	MT979126	TMGF1433-15	565	This study
536	FR	Oncieu	Med Sea	Rhone	Ain	Mandorne	45.9775	5.47333	422	46.1MAND	46.1MAND12	Hap.117	ACY7341	4	125	MT979127	TMGF1434-15	565	This study
537	FR	Oncieu	Med Sea	Rhone	Ain	Mandorne	45.9775	5.47333	422	46.1MAND	46.1MAND2	Hap.117	ACY7341	4	125	MT979128	TMGF1428-15	565	This study
538	FR	Oncieu	Med Sea	Rhone	Ain	Mandorne	45.9775	5.47333	422	46.1MAND	46.1MAND6	Hap.117	ACY7341	4	125	MT979129	TMGF1429-15	565	This study
539	FR	Oncieu	Med Sea	Rhone	Ain	Mandorne	45.9775	5.47333	422	46.1MAND	46.1MAND8	Hap.117	ACY7341	4	125	MT979130	TMGF1430-15	565	This study
540	FR	Oncieu	Med Sea	Rhone	Ain	Mandorne	45.9775	5.47333	422	46.1MAND	46.1MAND9	Hap.117	ACY7341	4	125	MT979131	TMGF1431-15	565	This study
541	FR	Oncieu	Med Sea	Rhone	Ain	Mandorne	45.9775	5.47333	422	46.1MAND	46.1.2	Hap.119	ACY7342	3	145	MT979132	TMGF1496-15	566	This study
542	FR	Oncieu	Med Sea	Rhone	Ain	Mandorne	45.9775	5.47333	422	46.1MAND	46.1.3	Hap.119	ACY7342	3	145	MT979133	TMGF1497-15	566	This study
543	FR	Oncieu	Med Sea	Rhone	Ain	Mandorne	45.9775	5.47333	422	46.1MAND	46.1.4	Hap.119	ACY7342	3	145	MT979134	TMGF1498-15	566	This study
544	FR	Oncieu	Med Sea	Rhone	Ain	Mandorne	45.9775	5.47333	422	46.1MAND	46.1.6	Hap.119	ACY7342	3	145	MT979135	TMGF1499-15	566	This study
545	FR	Oncieu	Med Sea	Rhone	Ain	Mandorne	45.9775	5.47333	422	46.1MAND	46.1.8	Hap.119	ACY7342	3	145	MT979136	TMGF1500-15	566	This study
546	FR	Oncieu	Med Sea	Rhone	Ain	Mandorne	45.9775	5.47333	422	46.1MAND	46.1MAND1	Hap.118	ACY7342	3	145	MT979137	TMGF1460-15	565	This study
547	FR	Oncieu	Med Sea	Rhone	Ain	Mandorne	45.9775	5.47333	422	46.1MAND	46.1MAND3	Hap.118	ACY7342	3	145	MT979138	TMGF1461-15	565	This study
548	FR	Oncieu	Med Sea	Rhone	Ain	Mandorne	45.9775	5.47333	422	46.1MAND	46.1MAND4	Hap.118	ACY7342	3	145	MT979139	TMGF1462-15	565	This study
549	FR	Oncieu	Med Sea	Rhone	Ain	Mandorne	45.9775	5.47333	422	46.1MAND	46.1MAND5	Hap.118	ACY7342	3	145	MT979140	TMGF1463-15	565	This study
550	FR	Beon	Med Sea	Rhone	Rhone	Séran	45.8456	5.7375	237	47PSERA	47P1	Hap.36	ACG7784	2	147	MT979141	TMGF670-15	566	This study
551	FR	Beon	Med Sea	Rhone	Rhone	Séran	45.8456	5.7375	237	47PSERA	47P2	Hap.36	ACG7784	2	147	MT979142	TMGF671-15	566	This study
552	FR	Beon	Med Sea	Rhone	Rhone	Séran	45.8456	5.7375	237	47PSERA	47P3	Hap.120	ACY7468	2	120	MT979143	TMGF672-15	566	This study
553	FR	Beon	Med Sea	Rhone	Rhone	Séran	45.8456	5.7375	237	47PSERA	47P4	Hap.36	ACG7784	2	147	MT979144	TMGF673-15	566	This study
554	FR	Beon	Med Sea	Rhone	Rhone	Séran	45.8456	5.7375	237	47PSERA	47P5	Hap.36	ACG7784	2	147	MT979145	TMGF674-15	566	This study
555	FR	Beon	Med Sea	Rhone	Rhone	Séran	45.8456	5.7375	237	47PSERA	47P6	Hap.36	ACG7784	2	147	MT979146	TMGF675-15	566	This study
556	FR	Beon	Med Sea	Rhone	Rhone	Séran	45.8456	5.7375	237	47PSERA	47P7	Hap.36	ACG7784	2	147	MT979147	TMGF676-15	566	This study
557	FR	Beon	Med Sea	Rhone	Rhone	Séran	45.8456	5.7375	237	47PSERA	47PSERA1	Hap.121	ACG7784	2	147	MT979148	TMGF127-15	565	This study
558	FR	Beon	Med Sea	Rhone	Rhone	Séran	45.8456	5.7375	237	47PSERA	47PSERA10	Hap.121	ACG7784	2	147	MT979149	TMGF135-15	565	This study
559	FR	Beon	Med Sea	Rhone	Rhone	Séran	45.8456	5.7375	237	47PSERA	47PSERA2	Hap.122	ACG7784	2	147	MT979150	TMGF128-15	565	This study
560	FR	Beon	Med Sea	Rhone	Rhone	Séran	45.8456	5.7375	237	47PSERA	47PSERA3	Hap.122	ACG7784	2	147	MT979151	TMGF129-15	565	This study
561	FR	Beon	Med Sea	Rhone	Rhone	Séran	45.8456	5.7375	237	47PSERA	47PSERA5	Hap.122	ACG7784	2	147	MT979152	TMGF130-15	565	This study
562	FR	Beon	Med Sea	Rhone	Rhone	Séran	45.8456	5.7375	237	47PSERA	47PSERA6	Hap.77	ACY7468	2	122	MT979153	TMGF131-15	565	This study
563	FR	Beon	Med Sea	Rhone	Rhone	Séran	45.8456	5.7375	237	47PSERA	47PSERA7	Hap.121	ACG7784	2	147	MT979154	TMGF132-15	565	This study
564	FR	Beon	Med Sea	Rhone	Rhone	Séran	45.8456	5.7375	237	47PSERA	47PSERA8	Hap.121	ACG7784	2	147	MT979155	TMGF133-15	565	This study
565	FR	Beon	Med Sea	Rhone	Rhone	Séran	45.8456	5.7375	237	47PSERA	47PSERA9	Hap.123	ACG7784	2	147	MT979156	TMGF134-15	565	This study
566	FR	Saint Jean de Niost	Med Sea	Rhone	Ain	Ain	45.8411	5.235	196	48.1AIN	48.1.3	Hap.38	ACH6569	2	148	MT979157	TMGF677-15	566	This study
567	FR	Saint Jean de Niost	Med Sea	Rhone	Ain	Ain	45.8411	5.235	196	48.1AIN	48.1.4	Hap.38	ACH6569	2	148	MT979158	TMGF678-15	566	This study
568	FR	Saint Jean de Niost	Med Sea	Rhone	Ain	Ain	45.8411	5.235	196	48.1AIN	48.1.5	Hap.124	ACH6569	2	148	MT979159	TMGF679-15	566	This study
569	FR	Saint Jean de Niost	Med Sea	Rhone	Ain	Ain	45.8411	5.235	196	48.1AIN	48.1.6	Hap.125	ACG7784	2	147	MT979160	TMGF680-15	566	This study
570	FR	Saint Jean de Niost	Med Sea	Rhone	Ain	Ain	45.8411	5.235	196	48.1AIN	48.1.8	Hap.124	ACH6569	2	148	MT979161	TMGF681-15	566	This study
571	FR	Saint Jean de Niost	Med Sea	Rhone	Ain	Ain	45.8411	5.235	196	48.1AIN	48.1AIN1	Hap.90	ACH6569	2	148	MT979162	TMGF025-15	565	This study
572	FR	Saint Jean de Niost	Med Sea	Rhone	Ain	Ain	45.8411	5.235	196	48.1AIN	48.1AIN10	Hap.126	ACH6569	2	148	MT979163	TMGF034-15	565	This study
573	FR	Saint Jean de Niost	Med Sea	Rhone	Ain	Ain	45.8411	5.235	196	48.1AIN	48.1AIN2	Hap.126	ACH6569	2	148	MT979164	TMGF026-15	565	This study
574	FR	Saint Jean de Niost	Med Sea	Rhone	Ain	Ain	45.8411	5.235	196	48.1AIN	48.1AIN3	Hap.126	ACH6569	2	148	MT979165	TMGF027-15	565	This study
575	FR	Saint Jean de Niost	Med Sea	Rhone	Ain	Ain	45.8411	5.235	196	48.1AIN	48.1AIN4	Hap.126	ACH6569	2	148	MT979166	TMGF028-15	565	This study
576	FR	Saint Jean de Niost	Med Sea	Rhone	Ain	Ain	45.8411	5.235	196	48.1AIN	48.1AIN5	Hap.126	ACH6569	2	148	MT979167	TMGF029-15	565	This study
577	FR	Saint Jean de Niost	Med Sea	Rhone	Ain	Ain	45.8411	5.235	196	48.1AIN	48.1AIN6	Hap.126	ACH6569	2	148	MT979168	TMGF030-15	565	This study
578	FR	Saint Jean de Niost	Med Sea	Rhone	Ain	Ain	45.8411	5.235	196	48.1AIN	48.1AIN7	Hap.126	ACH6569	2	148	MT979169	TMGF031-15	565	This study
579	FR	Saint Jean de Niost	Med Sea	Rhone	Ain	Ain	45.8411	5.235	196	48.1AIN	48.1AIN8	Hap.90	ACH6569	2	148	MT979170	TMGF032-15	565	This study
580	FR	Saint Jean de Niost	Med Sea	Rhone	Ain	Ain	45.8411	5.235	196	48.1AIN	48.1AIN9	Hap.126	ACH6569	2	148	MT979171	TMGF033-15	565	This study
581	FR	Aix les Bains	Med Sea	Rhone	Lac Borget	Tillet	45.6944	5.89278	233	49P	49P1	Hap.38	ACH6569	2	148	MT979172	TMGF682-15	566	This study
582	FR	Aix les Bains	Med Sea	Rhone	Lac Borget	Tillet	45.6944	5.89278	233	49P	49P2	Hap.120	ACY7468	2	120	MT979173	TMGF683-15	566	This study
583	FR	Aix les Bains	Med Sea	Rhone	Lac Borget	Tillet	45.6944	5.89278	233	49P	49P3	Hap.120	ACY7468	2	120	MT979174	TMGF684-15	566	This study
584	FR	Aix les Bains	Med Sea	Rhone	Lac Borget	Tillet	45.6944	5.89278	233	49P	49P4	Hap.127	ACH6569	2	148	MT979175	TMGF685-15	566	This study
585	FR	Aix les Bains	Med Sea	Rhone	Lac Borget	Tillet	45.6944	5.89278	233	49P	49P5	Hap.120	ACY7468	2	120	MT979176	TMGF686-15	566	This study
586	FR	Aix les Bains	Med Sea	Rhone	Lac Borget	Tillet	45.6944	5.89278	233	49P	49P6	Hap.36	ACG7784	2	147	MT979177	TMGF687-15	566	This study
587	FR	Aix les Bains	Med Sea	Rhone	Lac Borget	Tillet	45.6944	5.89278	233	49P	49P7	Hap.128	ACH6569	2	148	MT979178	TMGF688-15	566	This study
588	FR	Aix les Bains	Med Sea	Rhone	Lac Borget	Tillet	45.6944	5.89278	233	49P	49P8	Hap.120	ACY7468	2	120	MT979179	TMGF689-15	566	This study
589	FR	Baculy	Med Sea	Rhone	Azergues/Saone	Ru de Pramenoux	46.0572	4.48	467	51.1BACU	51.1.1	Hap.129	ACY7562	2	141	MT979180	TMGF697-15	566	This study
590	FR	Baculy	Med Sea	Rhone	Azergues/Saone	Ru de Pramenoux	46.0572	4.48	467	51.1BACU	51.1.2	Hap.129	ACY7562	2	141	MT979181	TMGF698-15	566	This study
591	FR	Baculy	Med Sea	Rhone	Azergues/Saone	Ru de Pramenoux	46.0572	4.48	467	51.1BACU	51.1.3	Hap.129	ACY7562	2	141	MT979182	TMGF699-15	566	This study
592	FR	Baculy	Med Sea	Rhone	Azergues/Saone	Ru de Pramenoux	46.0572	4.48	467	51.1BACU	51.1.6	Hap.129	ACY7562	2	141	MT979183	TMGF700-15	566	This study
593	FR	Baculy	Med Sea	Rhone	Azergues/Saone	Ru de Pramenoux	46.0572	4.48	467	51.1BACU	51.1.7	Hap.130	ACY7562	2	142	MT979184	TMGF701-15	566	This study
594	FR	Baculy	Med Sea	Rhone	Azergues/Saone	Ru de Pramenoux	46.0572	4.48	467	51.1BACU	51.1.8	Hap.130	ACY7562	2	142	MT979185	TMGF702-15	566	This study
595	FR	Baculy	Med Sea	Rhone	Azergues/Saone	Ru de Pramenoux	46.0572	4.48	467	51.1BACU	51.1BACU1	Hap.131	ACY7562	2	141	MT979186	TMGF072-15	565	This study
596	FR	Baculy	Med Sea	Rhone	Azergues/Saone	Ru de Pramenoux	46.0572	4.48	467	51.1BACU	51.1BACU11	Hap.132	ACY7562	2	141	MT979187	TMGF076-15	565	This study
597	FR	Baculy	Med Sea	Rhone	Azergues/Saone	Ru de Pramenoux	46.0572	4.48	467	51.1BACU	51.1BACU12	Hap.131	ACY7562	2	141	MT979188	TMGF077-15	565	This study
598	FR	Baculy	Med Sea	Rhone	Azergues/Saone	Ru de Pramenoux	46.0572	4.48	467	51.1BACU	51.1BACU2	Hap.131	ACY7562	2	141	MT979189	TMGF073-15	565	This study
599	FR	Baculy	Med Sea	Rhone	Azergues/Saone	Ru de Pramenoux	46.0572	4.48	467	51.1BACU	51.1BACU3	Hap.131	ACY7562	2	141	MT979190	TMGF074-15	565	This study
600	FR	Baculy	Med Sea	Rhone	Azergues/Saone	Ru de Pramenoux	46.0572	4.48	467	51.1BACU	51.1BACU9	Hap.132	ACY7562	2	141	MT979191	TMGF075-15	565	This study
601	FR	Poule les Echarmeaux	Med Sea	Rhone	Azergues/Saone	Ergues	46.1283	4.46556	487	51P	51P1	Hap.133	ACG7784	2	147	MT979192	TMGF690-15	566	This study
602	FR	Poule les Echarmeaux	Med Sea	Rhone	Azergues/Saone	Ergues	46.1283	4.46556	487	51P	51P3	Hap.130	ACY7562	2	142	MT979193	TMGF691-15	566	This study
603	FR	Poule les Echarmeaux	Med Sea	Rhone	Azergues/Saone	Ergues	46.1283	4.46556	487	51P	51P4	Hap.130	ACY7562	2	142	MT979194	TMGF692-15	566	This study
604	FR	Poule les Echarmeaux	Med Sea	Rhone	Azergues/Saone	Ergues	46.1283	4.46556	487	51P	51P5	Hap.130	ACY7562	2	142	MT979195	TMGF693-15	566	This study
605	FR	Poule les Echarmeaux	Med Sea	Rhone	Azergues/Saone	Ergues	46.1283	4.46556	487	51P	51P6	Hap.134	ACG7784	2	147	MT979196	TMGF694-15	566	This study
606	FR	Poule les Echarmeaux	Med Sea	Rhone	Azergues/Saone	Ergues	46.1283	4.46556	487	51P	51P7	Hap.130	ACY7562	2	142	MT979197	TMGF695-15	566	This study
607	FR	Poule les Echarmeaux	Med Sea	Rhone	Azergues/Saone	Ergues	46.1283	4.46556	487	51P	51P8	Hap.135	ACY7562	2	141	MT979198	TMGF696-15	566	This study
608	FR	St Joseph 1	Med Sea	Rhone	Ardière/Saone	Morcille	46.1783	4.63417	518	52.1MORC	52.1.10	Hap.4	ACG7784	2	147	MT979199	TMGF764-15	566	This study
609	FR	St Joseph 1	Med Sea	Rhone	Ardière/Saone	Morcille	46.1783	4.63417	518	52.1MORC	52.1.11	Hap.4	ACG7784	2	147	MT979200	TMGF765-15	566	This study
610	FR	St Joseph 1	Med Sea	Rhone	Ardière/Saone	Morcille	46.1783	4.63417	518	52.1MORC	52.1.12	Hap.4	ACG7784	2	147	MT979201	TMGF766-15	566	This study
611	FR	St Joseph 1	Med Sea	Rhone	Ardière/Saone	Morcille	46.1783	4.63417	518	52.1MORC	52.1.13	Hap.4	ACG7784	2	147	MT979202	TMGF767-15	566	This study
612	FR	St Joseph 1	Med Sea	Rhone	Ardière/Saone	Morcille	46.1783	4.63417	518	52.1MORC	52.1.14	Hap.4	ACG7784	2	147	MT979203	TMGF768-15	566	This study
613	FR	St Joseph 1	Med Sea	Rhone	Ardière/Saone	Morcille	46.1783	4.63417	518	52.1MORC	52.1.15	Hap.4	ACG7784	2	147	MT979204	TMGF769-15	566	This study
614	FR	St Joseph 1	Med Sea	Rhone	Ardière/Saone	Morcille	46.1783	4.63417	518	52.1MORC	52.1.16	Hap.4	ACG7784	2	147	MT979205	TMGF770-15	566	This study
615	FR	St Joseph 1	Med Sea	Rhone	Ardière/Saone	Morcille	46.1783	4.63417	518	52.1MORC	52.1.17	Hap.4	ACG7784	2	147	MT979206	TMGF771-15	566	This study
616	FR	St Joseph 1	Med Sea	Rhone	Ardière/Saone	Morcille	46.1783	4.63417	518	52.1MORC	52.1.18	Hap.4	ACG7784	2	147	MT979207	TMGF772-15	566	This study
617	FR	St Joseph 1	Med Sea	Rhone	Ardière/Saone	Morcille	46.1783	4.63417	518	52.1MORC	52.1.19	Hap.4	ACG7784	2	147	MT979208	TMGF773-15	566	This study
618	FR	St Joseph 1	Med Sea	Rhone	Ardière/Saone	Morcille	46.1783	4.63417	518	52.1MORC	52.1.1a	Hap.4	ACG7784	2	147	MT979209	TMGF750-15	566	This study
619	FR	St Joseph 1	Med Sea	Rhone	Ardière/Saone	Morcille	46.1783	4.63417	518	52.1MORC	52.1.20	Hap.4	ACG7784	2	147	MT979210	TMGF774-15	566	This study
620	FR	St Joseph 1	Med Sea	Rhone	Ardière/Saone	Morcille	46.1783	4.63417	518	52.1MORC	52.1.21	Hap.4	ACG7784	2	147	MT979211	TMGF775-15	566	This study
621	FR	St Joseph 1	Med Sea	Rhone	Ardière/Saone	Morcille	46.1783	4.63417	518	52.1MORC	52.1.22	Hap.4	ACG7784	2	147	MT979212	TMGF776-15	566	This study
622	FR	St Joseph 1	Med Sea	Rhone	Ardière/Saone	Morcille	46.1783	4.63417	518	52.1MORC	52.1.23	Hap.4	ACG7784	2	147	MT979213	TMGF777-15	566	This study
623	FR	St Joseph 1	Med Sea	Rhone	Ardière/Saone	Morcille	46.1783	4.63417	518	52.1MORC	52.1.2a	Hap.4	ACG7784	2	147	MT979214	TMGF751-15	566	This study
624	FR	St Joseph 1	Med Sea	Rhone	Ardière/Saone	Morcille	46.1783	4.63417	518	52.1MORC	52.1.2b	Hap.4	ACG7784	2	147	MT979215	TMGF752-15	566	This study
625	FR	St Joseph 1	Med Sea	Rhone	Ardière/Saone	Morcille	46.1783	4.63417	518	52.1MORC	52.1.3a	Hap.4	ACG7784	2	147	MT979216	TMGF753-15	566	This study
626	FR	St Joseph 1	Med Sea	Rhone	Ardière/Saone	Morcille	46.1783	4.63417	518	52.1MORC	52.1.3b	Hap.4	ACG7784	2	147	MT979217	TMGF754-15	566	This study
627	FR	St Joseph 1	Med Sea	Rhone	Ardière/Saone	Morcille	46.1783	4.63417	518	52.1MORC	52.1.4a	Hap.4	ACG7784	2	147	MT979218	TMGF755-15	566	This study
628	FR	St Joseph 1	Med Sea	Rhone	Ardière/Saone	Morcille	46.1783	4.63417	518	52.1MORC	52.1.4b	Hap.4	ACG7784	2	147	MT979219	TMGF756-15	566	This study
629	FR	St Joseph 1	Med Sea	Rhone	Ardière/Saone	Morcille	46.1783	4.63417	518	52.1MORC	52.1.5a	Hap.4	ACG7784	2	147	MT979220	TMGF757-15	566	This study
630	FR	St Joseph 1	Med Sea	Rhone	Ardière/Saone	Morcille	46.1783	4.63417	518	52.1MORC	52.1.5b	Hap.4	ACG7784	2	147	MT979221	TMGF758-15	566	This study
631	FR	St Joseph 1	Med Sea	Rhone	Ardière/Saone	Morcille	46.1783	4.63417	518	52.1MORC	52.1.6a	Hap.4	ACG7784	2	147	MT979222	TMGF759-15	566	This study
632	FR	St Joseph 1	Med Sea	Rhone	Ardière/Saone	Morcille	46.1783	4.63417	518	52.1MORC	52.1.7a	Hap.4	ACG7784	2	147	MT979223	TMGF760-15	566	This study
633	FR	St Joseph 1	Med Sea	Rhone	Ardière/Saone	Morcille	46.1783	4.63417	518	52.1MORC	52.1.7b	Hap.4	ACG7784	2	147	MT979224	TMGF761-15	566	This study
634	FR	St Joseph 1	Med Sea	Rhone	Ardière/Saone	Morcille	46.1783	4.63417	518	52.1MORC	52.1.8a	Hap.4	ACG7784	2	147	MT979225	TMGF762-15	566	This study
635	FR	St Joseph 1	Med Sea	Rhone	Ardière/Saone	Morcille	46.1783	4.63417	518	52.1MORC	52.1.8b	Hap.4	ACG7784	2	147	MT979226	TMGF763-15	566	This study
636	FR	St Joseph 1	Med Sea	Rhone	Ardière/Saone	Morcille	46.1783	4.63417	518	52.1MORC	52.1MORC6	Hap.136	ACG7784	2	147	MT979227	TMGF108-15	565	This study
637	FR	St Joseph 1	Med Sea	Rhone	Ardière/Saone	Morcille	46.1783	4.63417	518	52.1MORC	52.1MORC8	Hap.136	ACG7784	2	147	MT979228	TMGF109-15	565	This study
638	FR	St Joseph 1	Med Sea	Rhone	Ardière/Saone	Morcille	46.1783	4.63417	518	52.1MORC	52.1MORC9	Hap.136	ACG7784	2	147	MT979229	TMGF110-15	565	This study
639	FR	St Joseph 1	Med Sea	Rhone	Ardière/Saone	Morcille	46.1783	4.63417	518	52.1MORC	52.1MORC10	Hap.137	ACY7280	6	92	MT979230	TMGF1173-15	565	This study
640	FR	St Joseph 2	Med Sea	Rhone	Ardière/Saone	Ardevel	46.1775	4.63	495	52.2	52.2.10	Hap.138	ACG7784	2	147	MT979231	TMGF786-15	566	This study
641	FR	St Joseph 2	Med Sea	Rhone	Ardière/Saone	Ardevel	46.1775	4.63	495	52.2	52.2.13	Hap.139	ACG7784	2	147	MT979232	TMGF787-15	566	This study
642	FR	St Joseph 2	Med Sea	Rhone	Ardière/Saone	Ardevel	46.1775	4.63	495	52.2	52.2.14	Hap.139	ACG7784	2	147	MT979233	TMGF788-15	566	This study
643	FR	St Joseph 2	Med Sea	Rhone	Ardière/Saone	Ardevel	46.1775	4.63	495	52.2	52.2.18	Hap.139	ACG7784	2	147	MT979234	TMGF789-15	566	This study
644	FR	St Joseph 2	Med Sea	Rhone	Ardière/Saone	Ardevel	46.1775	4.63	495	52.2	52.2.1a	Hap.139	ACG7784	2	147	MT979235	TMGF778-15	566	This study
645	FR	St Joseph 2	Med Sea	Rhone	Ardière/Saone	Ardevel	46.1775	4.63	495	52.2	52.2.1b	Hap.139	ACG7784	2	147	MT979236	TMGF779-15	566	This study
646	FR	St Joseph 2	Med Sea	Rhone	Ardière/Saone	Ardevel	46.1775	4.63	495	52.2	52.2.2c	Hap.139	ACG7784	2	147	MT979237	TMGF790-15	566	This study
647	FR	St Joseph 2	Med Sea	Rhone	Ardière/Saone	Ardevel	46.1775	4.63	495	52.2	52.2.22	Hap.139	ACG7784	2	147	MT979238	TMGF791-15	566	This study
648	FR	St Joseph 2	Med Sea	Rhone	Ardière/Saone	Ardevel	46.1775	4.63	495	52.2	52.2.23	Hap.139	ACG7784	2	147	MT979239	TMGF792-15	566	This study
649	FR	St Joseph 2	Med Sea	Rhone	Ardière/Saone	Ardevel	46.1775	4.63	495	52.2	52.2.2a	Hap.139	ACG7784	2	147	MT979240	TMGF780-15	566	This study
650	FR	St Joseph 2	Med Sea	Rhone	Ardière/Saone	Ardevel	46.1775	4.63	495	52.2	52.2.3b	Hap.4	ACG7784	2	147	MT979241	TMGF781-15	566	This study
651	FR	St Joseph 2	Med Sea	Rhone	Ardière/Saone	Ardevel	46.1775	4.63	495	52.2	52.2.5a	Hap.139	ACG7784	2	147	MT979242	TMGF782-15	566	This study
652	FR	St Joseph 2	Med Sea	Rhone	Ardière/Saone	Ardevel	46.1775	4.63	495	52.2	52.2.6a	Hap.139	ACG7784	2	147	MT979243	TMGF783-15	566	This study
653	FR	St Joseph 2	Med Sea	Rhone	Ardière/Saone	Ardevel	46.1775	4.63	495	52.2	52.2.8a	Hap.140	ACG7784	2	147	MT979244	TMGF784-15	566	This study
654	FR	St Joseph 2	Med Sea	Rhone	Ardière/Saone	Ardevel	46.1775	4.63	495	52.2	52.2.9	Hap.139	ACG7784	2	147	MT979245	TMGF785-15	566	This study
655	FR	St Joseph 2	Med Sea	Rhone	Ardière/Saone	Ardevel	46.1775	4.63	495	52.2	52.2.11	Hap.141	ACY7280	6	92	MT979246	TMGF1331-15	566	This study
656	FR	St Joseph 2	Med Sea	Rhone	Ardière/Saone	Ardevel	46.1775	4.63	495	52.2	52.2.12	Hap.141	ACY7280	6	92	MT979247	TMGF1332-15	566	This study
657	FR	St Joseph 2	Med Sea	Rhone	Ardière/Saone	Ardevel	46.1775	4.63	495	52.2	52.2.16	Hap.141	ACY7280	6	92	MT979248	TMGF1333-15	566	This study
658	FR	St Joseph 2	Med Sea	Rhone	Ardière/Saone	Ardevel	46.1775	4.63	495	52.2	52.2.17	Hap.141	ACY7280	6	92	MT979249	TMGF1334-15	566	This study
659	FR	St Joseph 2	Med Sea	Rhone	Ardière/Saone	Ardevel	46.1775	4.63	495	52.2	52.2.2d	Hap.141	ACY7280	6	92	MT979250	TMGF1335-15	566	This study
660	FR	St Joseph 2	Med Sea	Rhone	Ardière/Saone	Ardevel	46.1775	4.63	495	52.2	52.2.21	Hap.141	ACY7280	6	92	MT979251	TMGF1336-15	566	This study
661	FR	St Joseph 2	Med Sea	Rhone	Ardière/Saone	Ardevel	46.1775	4.63	495	52.2	52.2.24	Hap.141	ACY7280	6	92	MT979252	TMGF1337-15	566	This study
662	FR	St Joseph 2	Med Sea	Rhone	Ardière/Saone	Ardevel	46.1775	4.63	495	52.2	52.2.2b	Hap.141	ACY7280	6	92	MT979253	TMGF1328-15	566	This study
663	FR	St Joseph 2	Med Sea	Rhone	Ardière/Saone	Ardevel	46.1775	4.63	495	52.2	52.2.3a	Hap.141	ACY7280	6	92	MT979254	TMGF1329-15	566	This study
664	FR	St Joseph 2	Med Sea	Rhone	Ardière/Saone	Ardevel	46.1775	4.63	495	52.2	52.2.7a	Hap.142	ACY7280	6	92	MT979255	TMGF1330-15	566	This study
665	FR	Malval	Med Sea	Rhone	Ardière/Saone	Ru de Font Bidon	46.1736	4.59805	533	52.3	52.3.10	Hap.4	ACG7784	2	147	MT979256	TMGF806-15	566	This study
666	FR	Malval	Med Sea	Rhone	Ardière/Saone	Ru de Font Bidon	46.1736	4.59805	533	52.3	52.3.12	Hap.4	ACG7784	2	147	MT979257	TMGF807-15	566	This study
667	FR	Malval	Med Sea	Rhone	Ardière/Saone	Ru de Font Bidon	46.1736	4.59805	533	52.3	52.3.14	Hap.4	ACG7784	2	147	MT979258	TMGF808-15	566	This study
668	FR	Malval	Med Sea	Rhone	Ardière/Saone	Ru de Font Bidon	46.1736	4.59805	533	52.3	52.3.15	Hap.4	ACG7784	2	147	MT979259	TMGF809-15	566	This study
669	FR	Malval	Med Sea	Rhone	Ardière/Saone	Ru de Font Bidon	46.1736	4.59805	533	52.3	52.3.17	Hap.4	ACG7784	2	147	MT979260	TMGF810-15	566	This study
670	FR	Malval	Med Sea	Rhone	Ardière/Saone	Ru de Font Bidon	46.1736	4.59805	533	52.3	52.3.18	Hap.4	ACG7784	2	147	MT979261	TMGF811-15	566	This study
671	FR	Malval	Med Sea	Rhone	Ardière/Saone	Ru de Font Bidon	46.1736	4.59805	533	52.3	52.3.20	Hap.4	ACG7784	2	147	MT979262	TMGF812-15	566	This study
672	FR	Malval	Med Sea	Rhone	Ardière/Saone	Ru de Font Bidon	46.1736	4.59805	533	52.3	52.3.21	Hap.4	ACG7784	2	147	MT979263	TMGF813-15	566	This study
673	FR	Malval	Med Sea	Rhone	Ardière/Saone	Ru de Font Bidon	46.1736	4.59805	533	52.3	52.3.22	Hap.4	ACG7784	2	147	MT979264	TMGF814-15	566	This study
674	FR	Malval	Med Sea	Rhone	Ardière/Saone	Ru de Font Bidon	46.1736	4.59805	533	52.3	52.3.23	Hap.4	ACG7784	2	147	MT979265	TMGF815-15	566	This study
675	FR	Malval	Med Sea	Rhone	Ardière/Saone	Ru de Font Bidon	46.1736	4.59805	533	52.3	52.3.24	Hap.4	ACG7784	2	147	MT979266	TMGF816-15	566	This study
676	FR	Malval	Med Sea	Rhone	Ardière/Saone	Ru de Font Bidon	46.1736	4.59805	533	52.3	52.3.2a	Hap.4	ACG7784	2	147	MT979267	TMGF793-15	566	This study
677	FR	Malval	Med Sea	Rhone	Ardière/Saone	Ru de Font Bidon	46.1736	4.59805	533	52.3	52.3.2b	Hap.4	ACG7784	2	147	MT979268	TMGF794-15	566	This study
678	FR	Malval	Med Sea	Rhone	Ardière/Saone	Ru de Font Bidon	46.1736	4.59805	533	52.3	52.3.3b	Hap.4	ACG7784	2	147	MT979269	TMGF795-15	566	This study
679	FR	Malval	Med Sea	Rhone	Ardière/Saone	Ru de Font Bidon	46.1736	4.59805	533	52.3	52.3.4a	Hap.4	ACG7784	2	147	MT979270	TMGF796-15	566	This study
680	FR	Malval	Med Sea	Rhone	Ardière/Saone	Ru de Font Bidon	46.1736	4.59805	533	52.3	52.3.4b	Hap.4	ACG7784	2	147	MT979271	TMGF797-15	566	This study
681	FR	Malval	Med Sea	Rhone	Ardière/Saone	Ru de Font Bidon	46.1736	4.59805	533	52.3	52.3.5a	Hap.4	ACG7784	2	147	MT979272	TMGF798-15	566	This study
682	FR	Malval	Med Sea	Rhone	Ardière/Saone	Ru de Font Bidon	46.1736	4.59805	533	52.3	52.3.5b	Hap.4	ACG7784	2	147	MT979273	TMGF799-15	566	This study
683	FR	Malval	Med Sea	Rhone	Ardière/Saone	Ru de Font Bidon	46.1736	4.59805	533	52.3	52.3.6a	Hap.143	ACG7784	2	147	MT979274	TMGF800-15	566	This study
684	FR	Malval	Med Sea	Rhone	Ardière/Saone	Ru de Font Bidon	46.1736	4.59805	533	52.3	52.3.6b	Hap.4	ACG7784	2	147	MT979275	TMGF801-15	566	This study
685	FR	Malval	Med Sea	Rhone	Ardière/Saone	Ru de Font Bidon	46.1736	4.59805	533	52.3	52.3.7b	Hap.4	ACG7784	2	147	MT979276	TMGF802-15	566	This study
686	FR	Malval	Med Sea	Rhone	Ardière/Saone	Ru de Font Bidon	46.1736	4.59805	533	52.3	52.3.8a	Hap.4	ACG7784	2	147	MT979277	TMGF803-15	566	This study
687	FR	Malval	Med Sea	Rhone	Ardière/Saone	Ru de Font Bidon	46.1736	4.59805	533	52.3	52.3.8b	Hap.4	ACG7784	2	147	MT979278	TMGF804-15	566	This study
688	FR	Malval	Med Sea	Rhone	Ardière/Saone	Ru de Font Bidon	46.1736	4.59805	533	52.3	52.3.9	Hap.4	ACG7784	2	147	MT979279	TMGF805-15	566	This study
689	FR	Malval	Med Sea	Rhone	Ardière/Saone	Ru de Font Bidon	46.1736	4.59805	533	52.3	52.3.1a	Hap.85	ACY7467	7	113	MT979280	TMGF1427-15	566	This study
690	FR	Farjats	Med Sea	Rhone	Ardière/Saone	Ru de la Poye	46.2006	4.55361	595	52.4	52.4.10	Hap.4	ACG7784	2	147	MT979281	TMGF831-15	566	This study
691	FR	Farjats	Med Sea	Rhone	Ardière/Saone	Ru de la Poye	46.2006	4.55361	595	52.4	52.4.12	Hap.4	ACG7784	2	147	MT979282	TMGF832-15	566	This study
692	FR	Farjats	Med Sea	Rhone	Ardière/Saone	Ru de la Poye	46.2006	4.55361	595	52.4	52.4.13	Hap.4	ACG7784	2	147	MT979283	TMGF833-15	566	This study
693	FR	Farjats	Med Sea	Rhone	Ardière/Saone	Ru de la Poye	46.2006	4.55361	595	52.4	52.4.14	Hap.4	ACG7784	2	147	MT979284	TMGF834-15	566	This study
694	FR	Farjats	Med Sea	Rhone	Ardière/Saone	Ru de la Poye	46.2006	4.55361	595	52.4	52.4.15	Hap.4	ACG7784	2	147	MT979285	TMGF835-15	566	This study
695	FR	Farjats	Med Sea	Rhone	Ardière/Saone	Ru de la Poye	46.2006	4.55361	595	52.4	52.4.16	Hap.4	ACG7784	2	147	MT979286	TMGF836-15	566	This study
696	FR	Farjats	Med Sea	Rhone	Ardière/Saone	Ru de la Poye	46.2006	4.55361	595	52.4	52.4.17	Hap.4	ACG7784	2	147	MT979287	TMGF837-15	566	This study
697	FR	Farjats	Med Sea	Rhone	Ardière/Saone	Ru de la Poye	46.2006	4.55361	595	52.4	52.4.18	Hap.4	ACG7784	2	147	MT979288	TMGF838-15	566	This study
698	FR	Farjats	Med Sea	Rhone	Ardière/Saone	Ru de la Poye	46.2006	4.55361	595	52.4	52.4.19	Hap.4	ACG7784	2	147	MT979289	TMGF839-15	566	This study
699	FR	Farjats	Med Sea	Rhone	Ardière/Saone	Ru de la Poye	46.2006	4.55361	595	52.4	52.4.1a	Hap.4	ACG7784	2	147	MT979290	TMGF817-15	566	This study
700	FR	Farjats	Med Sea	Rhone	Ardière/Saone	Ru de la Poye	46.2006	4.55361	595	52.4	52.4.1b	Hap.4	ACG7784	2	147	MT979291	TMGF818-15	566	This study
701	FR	Farjats	Med Sea	Rhone	Ardière/Saone	Ru de la Poye	46.2006	4.55361	595	52.4	52.4.20	Hap.4	ACG7784	2	147	MT979292	TMGF840-15	566	This study
702	FR	Farjats	Med Sea	Rhone	Ardière/Saone	Ru de la Poye	46.2006	4.55361	595	52.4	52.4.21	Hap.4	ACG7784	2	147	MT979293	TMGF841-15	566	This study
703	FR	Farjats	Med Sea	Rhone	Ardière/Saone	Ru de la Poye	46.2006	4.55361	595	52.4	52.4.22	Hap.4	ACG7784	2	147	MT979294	TMGF842-15	566	This study
704	FR	Farjats	Med Sea	Rhone	Ardière/Saone	Ru de la Poye	46.2006	4.55361	595	52.4	52.4.23	Hap.4	ACG7784	2	147	MT979295	TMGF843-15	566	This study
705	FR	Farjats	Med Sea	Rhone	Ardière/Saone	Ru de la Poye	46.2006	4.55361	595	52.4	52.4.24	Hap.4	ACG7784	2	147	MT979296	TMGF844-15	566	This study
706	FR	Farjats	Med Sea	Rhone	Ardière/Saone	Ru de la Poye	46.2006	4.55361	595	52.4	52.4.3a	Hap.4	ACG7784	2	147	MT979297	TMGF819-15	566	This study
707	FR	Farjats	Med Sea	Rhone	Ardière/Saone	Ru de la Poye	46.2006	4.55361	595	52.4	52.4.3b	Hap.4	ACG7784	2	147	MT979298	TMGF820-15	566	This study
708	FR	Farjats	Med Sea	Rhone	Ardière/Saone	Ru de la Poye	46.2006	4.55361	595	52.4	52.4.4a	Hap.4	ACG7784	2	147	MT979299	TMGF821-15	566	This study
709	FR	Farjats	Med Sea	Rhone	Ardière/Saone	Ru de la Poye	46.2006	4.55361	595	52.4	52.4.4b	Hap.4	ACG7784	2	147	MT979300	TMGF822-15	566	This study
710	FR	Farjats	Med Sea	Rhone	Ardière/Saone	Ru de la Poye	46.2006	4.55361	595	52.4	52.4.5a	Hap.4	ACG7784	2	147	MT979301	TMGF823-15	566	This study
711	FR	Farjats	Med Sea	Rhone	Ardière/Saone	Ru de la Poye	46.2006	4.55361	595	52.4	52.4.5b	Hap.144	ACG7784	2	147	MT979302	TMGF824-15	566	This study
712	FR	Farjats	Med Sea	Rhone	Ardière/Saone	Ru de la Poye	46.2006	4.55361	595	52.4	52.4.6a	Hap.4	ACG7784	2	147	MT979303	TMGF825-15	566	This study
713	FR	Farjats	Med Sea	Rhone	Ardière/Saone	Ru de la Poye	46.2006	4.55361	595	52.4	52.4.6b	Hap.4	ACG7784	2	147	MT979304	TMGF826-15	566	This study
714	FR	Farjats	Med Sea	Rhone	Ardière/Saone	Ru de la Poye	46.2006	4.55361	595	52.4	52.4.7b	Hap.4	ACG7784	2	147	MT979305	TMGF827-15	566	This study
715	FR	Farjats	Med Sea	Rhone	Ardière/Saone	Ru de la Poye	46.2006	4.55361	595	52.4	52.4.8a	Hap.4	ACG7784	2	147	MT979306	TMGF828-15	566	This study
716	FR	Farjats	Med Sea	Rhone	Ardière/Saone	Ru de la Poye	46.2006	4.55361	595	52.4	52.4.8b	Hap.4	ACG7784	2	147	MT979307	TMGF829-15	566	This study
717	FR	Farjats	Med Sea	Rhone	Ardière/Saone	Ru de la Poye	46.2006	4.55361	595	52.4	52.4.9	Hap.4	ACG7784	2	147	MT979308	TMGF830-15	566	This study
718	FR	Marchampt	Med Sea	Rhone	Ardière/Saone	Ru de Marchampt	46.1192	4.54778	521	52.6	52.6.10	Hap.4	ACG7784	2	147	MT979309	TMGF861-15	566	This study
719	FR	Marchampt	Med Sea	Rhone	Ardière/Saone	Ru de Marchampt	46.1192	4.54778	521	52.6	52.6.11	Hap.4	ACG7784	2	147	MT979310	TMGF862-15	566	This study
720	FR	Marchampt	Med Sea	Rhone	Ardière/Saone	Ru de Marchampt	46.1192	4.54778	521	52.6	52.6.12	Hap.4	ACG7784	2	147	MT979311	TMGF863-15	566	This study
721	FR	Marchampt	Med Sea	Rhone	Ardière/Saone	Ru de Marchampt	46.1192	4.54778	521	52.6	52.6.14	Hap.4	ACG7784	2	147	MT979312	TMGF864-15	566	This study
722	FR	Marchampt	Med Sea	Rhone	Ardière/Saone	Ru de Marchampt	46.1192	4.54778	521	52.6	52.6.15	Hap.4	ACG7784	2	147	MT979313	TMGF865-15	566	This study
723	FR	Marchampt	Med Sea	Rhone	Ardière/Saone	Ru de Marchampt	46.1192	4.54778	521	52.6	52.6.16	Hap.4	ACG7784	2	147	MT979314	TMGF866-15	566	This study
724	FR	Marchampt	Med Sea	Rhone	Ardière/Saone	Ru de Marchampt	46.1192	4.54778	521	52.6	52.6.17	Hap.4	ACG7784	2	147	MT979315	TMGF867-15	566	This study
725	FR	Marchampt	Med Sea	Rhone	Ardière/Saone	Ru de Marchampt	46.1192	4.54778	521	52.6	52.6.18	Hap.4	ACG7784	2	147	MT979316	TMGF868-15	566	This study
726	FR	Marchampt	Med Sea	Rhone	Ardière/Saone	Ru de Marchampt	46.1192	4.54778	521	52.6	52.6.19	Hap.4	ACG7784	2	147	MT979317	TMGF869-15	566	This study
727	FR	Marchampt	Med Sea	Rhone	Ardière/Saone	Ru de Marchampt	46.1192	4.54778	521	52.6	52.6.1a	Hap.4	ACG7784	2	147	MT979318	TMGF845-15	566	This study
728	FR	Marchampt	Med Sea	Rhone	Ardière/Saone	Ru de Marchampt	46.1192	4.54778	521	52.6	52.6.1b	Hap.4	ACG7784	2	147	MT979319	TMGF846-15	566	This study
729	FR	Marchampt	Med Sea	Rhone	Ardière/Saone	Ru de Marchampt	46.1192	4.54778	521	52.6	52.6.2a	Hap.4	ACG7784	2	147	MT979320	TMGF847-15	566	This study
730	FR	Marchampt	Med Sea	Rhone	Ardière/Saone	Ru de Marchampt	46.1192	4.54778	521	52.6	52.6.2b	Hap.4	ACG7784	2	147	MT979321	TMGF848-15	566	This study
731	FR	Marchampt	Med Sea	Rhone	Ardière/Saone	Ru de Marchampt	46.1192	4.54778	521	52.6	52.6.3a	Hap.145	ACG7784	2	147	MT979322	TMGF849-15	566	This study
732	FR	Marchampt	Med Sea	Rhone	Ardière/Saone	Ru de Marchampt	46.1192	4.54778	521	52.6	52.6.3b	Hap.4	ACG7784	2	147	MT979323	TMGF850-15	566	This study
733	FR	Marchampt	Med Sea	Rhone	Ardière/Saone	Ru de Marchampt	46.1192	4.54778	521	52.6	52.6.4a	Hap.4	ACG7784	2	147	MT979324	TMGF851-15	566	This study
734	FR	Marchampt	Med Sea	Rhone	Ardière/Saone	Ru de Marchampt	46.1192	4.54778	521	52.6	52.6.4b	Hap.4	ACG7784	2	147	MT979325	TMGF852-15	566	This study
735	FR	Marchampt	Med Sea	Rhone	Ardière/Saone	Ru de Marchampt	46.1192	4.54778	521	52.6	52.6.5a	Hap.4	ACG7784	2	147	MT979326	TMGF853-15	566	This study
736	FR	Marchampt	Med Sea	Rhone	Ardière/Saone	Ru de Marchampt	46.1192	4.54778	521	52.6	52.6.6a	Hap.4	ACG7784	2	147	MT979327	TMGF854-15	566	This study
737	FR	Marchampt	Med Sea	Rhone	Ardière/Saone	Ru de Marchampt	46.1192	4.54778	521	52.6	52.6.6b	Hap.4	ACG7784	2	147	MT979328	TMGF855-15	566	This study
738	FR	Marchampt	Med Sea	Rhone	Ardière/Saone	Ru de Marchampt	46.1192	4.54778	521	52.6	52.6.7a	Hap.4	ACG7784	2	147	MT979329	TMGF856-15	566	This study
739	FR	Marchampt	Med Sea	Rhone	Ardière/Saone	Ru de Marchampt	46.1192	4.54778	521	52.6	52.6.7b	Hap.4	ACG7784	2	147	MT979330	TMGF857-15	566	This study
740	FR	Marchampt	Med Sea	Rhone	Ardière/Saone	Ru de Marchampt	46.1192	4.54778	521	52.6	52.6.8a	Hap.4	ACG7784	2	147	MT979331	TMGF858-15	566	This study
741	FR	Marchampt	Med Sea	Rhone	Ardière/Saone	Ru de Marchampt	46.1192	4.54778	521	52.6	52.6.8b	Hap.4	ACG7784	2	147	MT979332	TMGF859-15	566	This study
742	FR	Marchampt	Med Sea	Rhone	Ardière/Saone	Ru de Marchampt	46.1192	4.54778	521	52.6	52.6.9	Hap.146	ACG7784	2	147	MT979333	TMGF860-15	566	This study
743	FR	Vernay	Med Sea	Rhone	Ardière/Saone	Ru de Vernay	46.1686	4.52889	533	52.7	52.7.11	Hap.147	ACG7784	2	147	MT979334	TMGF881-15	566	This study
744	FR	Vernay	Med Sea	Rhone	Ardière/Saone	Ru de Vernay	46.1686	4.52889	533	52.7	52.7.12	Hap.148	ACG7784	2	147	MT979335	TMGF882-15	566	This study
745	FR	Vernay	Med Sea	Rhone	Ardière/Saone	Ru de Vernay	46.1686	4.52889	533	52.7	52.7.14	Hap.148	ACG7784	2	147	MT979336	TMGF883-15	566	This study
746	FR	Vernay	Med Sea	Rhone	Ardière/Saone	Ru de Vernay	46.1686	4.52889	533	52.7	52.7.15	Hap.149	ACG7784	2	147	MT979337	TMGF884-15	566	This study
747	FR	Vernay	Med Sea	Rhone	Ardière/Saone	Ru de Vernay	46.1686	4.52889	533	52.7	52.7.16	Hap.148	ACG7784	2	147	MT979338	TMGF885-15	566	This study
748	FR	Vernay	Med Sea	Rhone	Ardière/Saone	Ru de Vernay	46.1686	4.52889	533	52.7	52.7.17	Hap.147	ACG7784	2	147	MT979339	TMGF886-15	566	This study
749	FR	Vernay	Med Sea	Rhone	Ardière/Saone	Ru de Vernay	46.1686	4.52889	533	52.7	52.7.18	Hap.147	ACG7784	2	147	MT979340	TMGF887-15	566	This study
750	FR	Vernay	Med Sea	Rhone	Ardière/Saone	Ru de Vernay	46.1686	4.52889	533	52.7	52.7.1a	Hap.148	ACG7784	2	147	MT979341	TMGF870-15	566	This study
751	FR	Vernay	Med Sea	Rhone	Ardière/Saone	Ru de Vernay	46.1686	4.52889	533	52.7	52.7.1b	Hap.148	ACG7784	2	147	MT979342	TMGF871-15	566	This study
752	FR	Vernay	Med Sea	Rhone	Ardière/Saone	Ru de Vernay	46.1686	4.52889	533	52.7	52.7.2	Hap.148	ACG7784	2	147	MT979343	TMGF888-15	566	This study
753	FR	Vernay	Med Sea	Rhone	Ardière/Saone	Ru de Vernay	46.1686	4.52889	533	52.7	52.7.20	Hap.148	ACG7784	2	147	MT979344	TMGF889-15	566	This study
754	FR	Vernay	Med Sea	Rhone	Ardière/Saone	Ru de Vernay	46.1686	4.52889	533	52.7	52.7.22	Hap.148	ACG7784	2	147	MT979345	TMGF890-15	566	This study
755	FR	Vernay	Med Sea	Rhone	Ardière/Saone	Ru de Vernay	46.1686	4.52889	533	52.7	52.7.23	Hap.148	ACG7784	2	147	MT979346	TMGF891-15	566	This study
756	FR	Vernay	Med Sea	Rhone	Ardière/Saone	Ru de Vernay	46.1686	4.52889	533	52.7	52.7.2a	Hap.148	ACG7784	2	147	MT979347	TMGF872-15	566	This study
757	FR	Vernay	Med Sea	Rhone	Ardière/Saone	Ru de Vernay	46.1686	4.52889	533	52.7	52.7.2b	Hap.148	ACG7784	2	147	MT979348	TMGF873-15	566	This study
758	FR	Vernay	Med Sea	Rhone	Ardière/Saone	Ru de Vernay	46.1686	4.52889	533	52.7	52.7.3b	Hap.148	ACG7784	2	147	MT979349	TMGF874-15	566	This study
759	FR	Vernay	Med Sea	Rhone	Ardière/Saone	Ru de Vernay	46.1686	4.52889	533	52.7	52.7.4a	Hap.148	ACG7784	2	147	MT979350	TMGF875-15	566	This study
760	FR	Vernay	Med Sea	Rhone	Ardière/Saone	Ru de Vernay	46.1686	4.52889	533	52.7	52.7.5a	Hap.148	ACG7784	2	147	MT979351	TMGF876-15	566	This study
761	FR	Vernay	Med Sea	Rhone	Ardière/Saone	Ru de Vernay	46.1686	4.52889	533	52.7	52.7.6a	Hap.150	ACG7784	2	147	MT979352	TMGF877-15	566	This study
762	FR	Vernay	Med Sea	Rhone	Ardière/Saone	Ru de Vernay	46.1686	4.52889	533	52.7	52.7.7a	Hap.148	ACG7784	2	147	MT979353	TMGF878-15	566	This study
763	FR	Vernay	Med Sea	Rhone	Ardière/Saone	Ru de Vernay	46.1686	4.52889	533	52.7	52.7.8a	Hap.148	ACG7784	2	147	MT979354	TMGF879-15	566	This study
764	FR	Vernay	Med Sea	Rhone	Ardière/Saone	Ru de Vernay	46.1686	4.52889	533	52.7	52.7.9	Hap.148	ACG7784	2	147	MT979355	TMGF880-15	566	This study
765	FR	Ardillats	Med Sea	Rhone	Saone	Ardière	46.1867	4.52111	506	52PARDI	52P10	Hap.151	ACG7784	2	147	MT979356	TMGF717-15	566	This study
766	FR	Ardillats	Med Sea	Rhone	Saone	Ardière	46.1867	4.52111	506	52PARDI	52P11	Hap.4	ACG7784	2	147	MT979357	TMGF718-15	566	This study
767	FR	Ardillats	Med Sea	Rhone	Saone	Ardière	46.1867	4.52111	506	52PARDI	52P12	Hap.4	ACG7784	2	147	MT979358	TMGF719-15	566	This study
768	FR	Ardillats	Med Sea	Rhone	Saone	Ardière	46.1867	4.52111	506	52PARDI	52P13	Hap.4	ACG7784	2	147	MT979359	TMGF720-15	566	This study
769	FR	Ardillats	Med Sea	Rhone	Saone	Ardière	46.1867	4.52111	506	52PARDI	52P14	Hap.4	ACG7784	2	147	MT979360	TMGF721-15	566	This study
770	FR	Ardillats	Med Sea	Rhone	Saone	Ardière	46.1867	4.52111	506	52PARDI	52P15	Hap.4	ACG7784	2	147	MT979361	TMGF722-15	566	This study
771	FR	Ardillats	Med Sea	Rhone	Saone	Ardière	46.1867	4.52111	506	52PARDI	52P16	Hap.4	ACG7784	2	147	MT979362	TMGF723-15	566	This study
772	FR	Ardillats	Med Sea	Rhone	Saone	Ardière	46.1867	4.52111	506	52PARDI	52P17	Hap.152	ACG7784	2	147	MT979363	TMGF724-15	566	This study
773	FR	Ardillats	Med Sea	Rhone	Saone	Ardière	46.1867	4.52111	506	52PARDI	52P18	Hap.4	ACG7784	2	147	MT979364	TMGF725-15	566	This study
774	FR	Ardillats	Med Sea	Rhone	Saone	Ardière	46.1867	4.52111	506	52PARDI	52P19	Hap.4	ACG7784	2	147	MT979365	TMGF726-15	566	This study
775	FR	Ardillats	Med Sea	Rhone	Saone	Ardière	46.1867	4.52111	506	52PARDI	52P1a	Hap.4	ACG7784	2	147	MT979366	TMGF703-15	566	This study
776	FR	Ardillats	Med Sea	Rhone	Saone	Ardière	46.1867	4.52111	506	52PARDI	52P1b	Hap.4	ACG7784	2	147	MT979367	TMGF704-15	566	This study
777	FR	Ardillats	Med Sea	Rhone	Saone	Ardière	46.1867	4.52111	506	52PARDI	52P20	Hap.4	ACG7784	2	147	MT979368	TMGF727-15	566	This study
778	FR	Ardillats	Med Sea	Rhone	Saone	Ardière	46.1867	4.52111	506	52PARDI	52P21	Hap.4	ACG7784	2	147	MT979369	TMGF728-15	566	This study
779	FR	Ardillats	Med Sea	Rhone	Saone	Ardière	46.1867	4.52111	506	52PARDI	52P22	Hap.4	ACG7784	2	147	MT979370	TMGF729-15	566	This study
780	FR	Ardillats	Med Sea	Rhone	Saone	Ardière	46.1867	4.52111	506	52PARDI	52P23	Hap.4	ACG7784	2	147	MT979371	TMGF730-15	566	This study
781	FR	Ardillats	Med Sea	Rhone	Saone	Ardière	46.1867	4.52111	506	52PARDI	52P24	Hap.4	ACG7784	2	147	MT979372	TMGF731-15	566	This study
782	FR	Ardillats	Med Sea	Rhone	Saone	Ardière	46.1867	4.52111	506	52PARDI	52P2a	Hap.153	ACG7784	2	147	MT979373	TMGF705-15	566	This study
783	FR	Ardillats	Med Sea	Rhone	Saone	Ardière	46.1867	4.52111	506	52PARDI	52P2b	Hap.4	ACG7784	2	147	MT979374	TMGF706-15	566	This study
784	FR	Ardillats	Med Sea	Rhone	Saone	Ardière	46.1867	4.52111	506	52PARDI	52P3a	Hap.4	ACG7784	2	147	MT979375	TMGF707-15	566	This study
785	FR	Ardillats	Med Sea	Rhone	Saone	Ardière	46.1867	4.52111	506	52PARDI	52P3b	Hap.4	ACG7784	2	147	MT979376	TMGF708-15	566	This study
786	FR	Ardillats	Med Sea	Rhone	Saone	Ardière	46.1867	4.52111	506	52PARDI	52P4a	Hap.4	ACG7784	2	147	MT979377	TMGF709-15	566	This study
787	FR	Ardillats	Med Sea	Rhone	Saone	Ardière	46.1867	4.52111	506	52PARDI	52P4b	Hap.4	ACG7784	2	147	MT979378	TMGF710-15	566	This study
788	FR	Ardillats	Med Sea	Rhone	Saone	Ardière	46.1867	4.52111	506	52PARDI	52P5a	Hap.4	ACG7784	2	147	MT979379	TMGF711-15	566	This study
789	FR	Ardillats	Med Sea	Rhone	Saone	Ardière	46.1867	4.52111	506	52PARDI	52P5b	Hap.4	ACG7784	2	147	MT979380	TMGF712-15	566	This study
790	FR	Ardillats	Med Sea	Rhone	Saone	Ardière	46.1867	4.52111	506	52PARDI	52P6a	Hap.4	ACG7784	2	147	MT979381	TMGF713-15	566	This study
791	FR	Ardillats	Med Sea	Rhone	Saone	Ardière	46.1867	4.52111	506	52PARDI	52P7a	Hap.4	ACG7784	2	147	MT979382	TMGF714-15	566	This study
792	FR	Ardillats	Med Sea	Rhone	Saone	Ardière	46.1867	4.52111	506	52PARDI	52P8a	Hap.4	ACG7784	2	147	MT979383	TMGF715-15	566	This study
793	FR	Ardillats	Med Sea	Rhone	Saone	Ardière	46.1867	4.52111	506	52PARDI	52P9	Hap.4	ACG7784	2	147	MT979384	TMGF716-15	566	This study
794	FR	Ardillats	Med Sea	Rhone	Saone	Ardières	46.1867	4.52111	506	52PARDI	52PARDI1	Hap.136	ACG7784	2	147	MT979385	TMGF051-15	565	This study
795	FR	Ardillats	Med Sea	Rhone	Saone	Ardières	46.1867	4.52111	506	52PARDI	52PARDI10	Hap.136	ACG7784	2	147	MT979386	TMGF058-15	565	This study
796	FR	Ardillats	Med Sea	Rhone	Saone	Ardières	46.1867	4.52111	506	52PARDI	52PARDI11	Hap.136	ACG7784	2	147	MT979387	TMGF059-15	565	This study
797	FR	Ardillats	Med Sea	Rhone	Saone	Ardières	46.1867	4.52111	506	52PARDI	52PARDI12	Hap.136	ACG7784	2	147	MT979388	TMGF060-15	565	This study
798	FR	Ardillats	Med Sea	Rhone	Saone	Ardières	46.1867	4.52111	506	52PARDI	52PARDI13	Hap.136	ACG7784	2	147	MT979389	TMGF061-15	565	This study
799	FR	Ardillats	Med Sea	Rhone	Saone	Ardières	46.1867	4.52111	506	52PARDI	52PARDI14	Hap.136	ACG7784	2	147	MT979390	TMGF062-15	565	This study
800	FR	Ardillats	Med Sea	Rhone	Saone	Ardières	46.1867	4.52111	506	52PARDI	52PARDI15	Hap.136	ACG7784	2	147	MT979391	TMGF063-15	565	This study
801	FR	Ardillats	Med Sea	Rhone	Saone	Ardières	46.1867	4.52111	506	52PARDI	52PARDI16	Hap.136	ACG7784	2	147	MT979392	TMGF064-15	565	This study
802	FR	Ardillats	Med Sea	Rhone	Saone	Ardières	46.1867	4.52111	506	52PARDI	52PARDI17	Hap.136	ACG7784	2	147	MT979393	TMGF065-15	565	This study
803	FR	Ardillats	Med Sea	Rhone	Saone	Ardières	46.1867	4.52111	506	52PARDI	52PARDI18	Hap.136	ACG7784	2	147	MT979394	TMGF066-15	565	This study
804	FR	Ardillats	Med Sea	Rhone	Saone	Ardières	46.1867	4.52111	506	52PARDI	52PARDI19	Hap.136	ACG7784	2	147	MT979395	TMGF067-15	565	This study
805	FR	Ardillats	Med Sea	Rhone	Saone	Ardières	46.1867	4.52111	506	52PARDI	52PARDI2	Hap.136	ACG7784	2	147	MT979396	TMGF052-15	565	This study
806	FR	Ardillats	Med Sea	Rhone	Saone	Ardières	46.1867	4.52111	506	52PARDI	52PARDI20	Hap.136	ACG7784	2	147	MT979397	TMGF068-15	565	This study
807	FR	Ardillats	Med Sea	Rhone	Saone	Ardières	46.1867	4.52111	506	52PARDI	52PARDI21	Hap.136	ACG7784	2	147	MT979398	TMGF069-15	565	This study
808	FR	Ardillats	Med Sea	Rhone	Saone	Ardières	46.1867	4.52111	506	52PARDI	52PARDI23	Hap.136	ACG7784	2	147	MT979399	TMGF070-15	565	This study
809	FR	Ardillats	Med Sea	Rhone	Saone	Ardières	46.1867	4.52111	506	52PARDI	52PARDI24	Hap.136	ACG7784	2	147	MT979400	TMGF071-15	565	This study
810	FR	Ardillats	Med Sea	Rhone	Saone	Ardières	46.1867	4.52111	506	52PARDI	52PARDI3	Hap.136	ACG7784	2	147	MT979401	TMGF053-15	565	This study
811	FR	Ardillats	Med Sea	Rhone	Saone	Ardières	46.1867	4.52111	506	52PARDI	52PARDI4	Hap.136	ACG7784	2	147	MT979402	TMGF054-15	565	This study
812	FR	Ardillats	Med Sea	Rhone	Saone	Ardières	46.1867	4.52111	506	52PARDI	52PARDI5	Hap.136	ACG7784	2	147	MT979403	TMGF055-15	565	This study
813	FR	Ardillats	Med Sea	Rhone	Saone	Ardières	46.1867	4.52111	506	52PARDI	52PARDI7	Hap.136	ACG7784	2	147	MT979404	TMGF056-15	565	This study
814	FR	Ardillats	Med Sea	Rhone	Saone	Ardières	46.1867	4.52111	506	52PARDI	52PARDI9	Hap.136	ACG7784	2	147	MT979405	TMGF057-15	565	This study
815	FR	Aze	Med Sea	Rhone	Saone	Mouge	46.4397	4.75639	261	57.1MOUG	57.1.1	Hap.120	ACY7468	2	120	MT979406	TMGF892-15	566	This study
816	FR	Aze	Med Sea	Rhone	Saone	Mouge	46.4397	4.75639	261	57.1MOUG	57.1.3	Hap.120	ACY7468	2	120	MT979407	TMGF893-15	566	This study
817	FR	Aze	Med Sea	Rhone	Saone	Mouge	46.4397	4.75639	261	57.1MOUG	57.1.4	Hap.120	ACY7468	2	120	MT979408	TMGF894-15	566	This study
818	FR	Aze	Med Sea	Rhone	Saone	Mouge	46.4397	4.75639	261	57.1MOUG	57.1.5	Hap.120	ACY7468	2	120	MT979409	TMGF895-15	566	This study
819	FR	Aze	Med Sea	Rhone	Saone	Mouge	46.4397	4.75639	261	57.1MOUG	57.1.6	Hap.120	ACY7468	2	120	MT979410	TMGF896-15	566	This study
820	FR	Aze	Med Sea	Rhone	Saone	Mouge	46.4397	4.75639	261	57.1MOUG	57.1.7	Hap.120	ACY7468	2	120	MT979411	TMGF897-15	566	This study
821	FR	Aze	Med Sea	Rhone	Saone	Mouge	46.4397	4.75639	261	57.1MOUG	57.1.8	Hap.120	ACY7468	2	120	MT979412	TMGF898-15	566	This study
822	FR	1Bagenelles	North Sea	Rhine	Giessen/Ill	Liepvrette	48.2203	7.14414	490	58.1	58.1.1	Hap.154	ACG7784	2	147	MT979413	TMGF899-15	566	This study
823	FR	1Bagenelles	North Sea	Rhine	Giessen/Ill	Liepvrette	48.2203	7.14414	490	58.1	58.1.10	Hap.154	ACG7784	2	147	MT979414	TMGF907-15	566	This study
824	FR	1Bagenelles	North Sea	Rhine	Giessen/Ill	Liepvrette	48.2203	7.14414	490	58.1	58.1.11	Hap.154	ACG7784	2	147	MT979415	TMGF908-15	566	This study
825	FR	1Bagenelles	North Sea	Rhine	Giessen/Ill	Liepvrette	48.2203	7.14414	490	58.1	58.1.12	Hap.154	ACG7784	2	147	MT979416	TMGF909-15	566	This study
826	FR	1Bagenelles	North Sea	Rhine	Giessen/Ill	Liepvrette	48.2203	7.14414	490	58.1	58.1.13	Hap.154	ACG7784	2	147	MT979417	TMGF910-15	566	This study
827	FR	1Bagenelles	North Sea	Rhine	Giessen/Ill	Liepvrette	48.2203	7.14414	490	58.1	58.1.14	Hap.154	ACG7784	2	147	MT979418	TMGF911-15	566	This study
828	FR	1Bagenelles	North Sea	Rhine	Giessen/Ill	Liepvrette	48.2203	7.14414	490	58.1	58.1.15	Hap.154	ACG7784	2	147	MT979419	TMGF912-15	566	This study
829	FR	1Bagenelles	North Sea	Rhine	Giessen/Ill	Liepvrette	48.2203	7.14414	490	58.1	58.1.17	Hap.154	ACG7784	2	147	MT979420	TMGF913-15	566	This study
830	FR	1Bagenelles	North Sea	Rhine	Giessen/Ill	Liepvrette	48.2203	7.14414	490	58.1	58.1.18	Hap.154	ACG7784	2	147	MT979421	TMGF914-15	566	This study
831	FR	1Bagenelles	North Sea	Rhine	Giessen/Ill	Liepvrette	48.2203	7.14414	490	58.1	58.1.19	Hap.154	ACG7784	2	147	MT979422	TMGF915-15	566	This study
832	FR	1Bagenelles	North Sea	Rhine	Giessen/Ill	Liepvrette	48.2203	7.14414	490	58.1	58.1.2	Hap.154	ACG7784	2	147	MT979423	TMGF900-15	566	This study
833	FR	1Bagenelles	North Sea	Rhine	Giessen/Ill	Liepvrette	48.2203	7.14414	490	58.1	58.1.3	Hap.154	ACG7784	2	147	MT979424	TMGF901-15	566	This study
834	FR	1Bagenelles	North Sea	Rhine	Giessen/Ill	Liepvrette	48.2203	7.14414	490	58.1	58.1.4	Hap.154	ACG7784	2	147	MT979425	TMGF902-15	566	This study
835	FR	1Bagenelles	North Sea	Rhine	Giessen/Ill	Liepvrette	48.2203	7.14414	490	58.1	58.1.6	Hap.154	ACG7784	2	147	MT979426	TMGF903-15	566	This study
836	FR	1Bagenelles	North Sea	Rhine	Giessen/Ill	Liepvrette	48.2203	7.14414	490	58.1	58.1.7	Hap.154	ACG7784	2	147	MT979427	TMGF904-15	566	This study
837	FR	1Bagenelles	North Sea	Rhine	Giessen/Ill	Liepvrette	48.2203	7.14414	490	58.1	58.1.8	Hap.154	ACG7784	2	147	MT979428	TMGF905-15	566	This study
838	FR	1Bagenelles	North Sea	Rhine	Giessen/Ill	Liepvrette	48.2203	7.14414	490	58.1	58.1.9	Hap.154	ACG7784	2	147	MT979429	TMGF906-15	566	This study
839	FR	3Rauenthal	North Sea	Rhine	Giessen/Ill	Rui Aff Liepvrette	48.227	7.16668	465	58.4	58.4.10	Hap.4	ACG7784	2	147	MT979430	TMGF926-15	566	This study
840	FR	3Rauenthal	North Sea	Rhine	Giessen/Ill	Rui Aff Liepvrette	48.227	7.16668	465	58.4	58.4.11	Hap.154	ACG7784	2	147	MT979431	TMGF927-15	566	This study
841	FR	3Rauenthal	North Sea	Rhine	Giessen/Ill	Rui Aff Liepvrette	48.227	7.16668	465	58.4	58.4.12	Hap.154	ACG7784	2	147	MT979432	TMGF928-15	566	This study
842	FR	3Rauenthal	North Sea	Rhine	Giessen/Ill	Rui Aff Liepvrette	48.227	7.16668	465	58.4	58.4.13	Hap.154	ACG7784	2	147	MT979433	TMGF929-15	566	This study
843	FR	3Rauenthal	North Sea	Rhine	Giessen/Ill	Rui Aff Liepvrette	48.227	7.16668	465	58.4	58.4.14	Hap.4	ACG7784	2	147	MT979434	TMGF930-15	566	This study
844	FR	3Rauenthal	North Sea	Rhine	Giessen/Ill	Rui Aff Liepvrette	48.227	7.16668	465	58.4	58.4.15	Hap.4	ACG7784	2	147	MT979435	TMGF931-15	566	This study
845	FR	3Rauenthal	North Sea	Rhine	Giessen/Ill	Rui Aff Liepvrette	48.227	7.16668	465	58.4	58.4.16	Hap.154	ACG7784	2	147	MT979436	TMGF932-15	566	This study
846	FR	3Rauenthal	North Sea	Rhine	Giessen/Ill	Rui Aff Liepvrette	48.227	7.16668	465	58.4	58.4.18	Hap.154	ACG7784	2	147	MT979437	TMGF933-15	566	This study
847	FR	3Rauenthal	North Sea	Rhine	Giessen/Ill	Rui Aff Liepvrette	48.227	7.16668	465	58.4	58.4.19	Hap.154	ACG7784	2	147	MT979438	TMGF934-15	566	This study
848	FR	3Rauenthal	North Sea	Rhine	Giessen/Ill	Rui Aff Liepvrette	48.227	7.16668	465	58.4	58.4.2	Hap.154	ACG7784	2	147	MT979439	TMGF918-15	566	This study
849	FR	3Rauenthal	North Sea	Rhine	Giessen/Ill	Rui Aff Liepvrette	48.227	7.16668	465	58.4	58.4.20	Hap.154	ACG7784	2	147	MT979440	TMGF935-15	566	This study
850	FR	3Rauenthal	North Sea	Rhine	Giessen/Ill	Rui Aff Liepvrette	48.227	7.16668	465	58.4	58.4.3	Hap.154	ACG7784	2	147	MT979441	TMGF919-15	566	This study
851	FR	3Rauenthal	North Sea	Rhine	Giessen/Ill	Rui Aff Liepvrette	48.227	7.16668	465	58.4	58.4.4	Hap.154	ACG7784	2	147	MT979442	TMGF920-15	566	This study
852	FR	3Rauenthal	North Sea	Rhine	Giessen/Ill	Rui Aff Liepvrette	48.227	7.16668	465	58.4	58.4.5	Hap.154	ACG7784	2	147	MT979443	TMGF921-15	566	This study
853	FR	3Rauenthal	North Sea	Rhine	Giessen/Ill	Rui Aff Liepvrette	48.227	7.16668	465	58.4	58.4.6	Hap.154	ACG7784	2	147	MT979444	TMGF922-15	566	This study
854	FR	3Rauenthal	North Sea	Rhine	Giessen/Ill	Rui Aff Liepvrette	48.227	7.16668	465	58.4	58.4.7	Hap.154	ACG7784	2	147	MT979445	TMGF923-15	566	This study
855	FR	3Rauenthal	North Sea	Rhine	Giessen/Ill	Rui Aff Liepvrette	48.227	7.16668	465	58.4	58.4.8	Hap.4	ACG7784	2	147	MT979446	TMGF924-15	566	This study
856	FR	3Rauenthal	North Sea	Rhine	Giessen/Ill	Rui Aff Liepvrette	48.227	7.16668	465	58.4	58.4.9	Hap.154	ACG7784	2	147	MT979447	TMGF925-15	566	This study
857	FR	5Robinot	North Sea	Rhine	Giessen/Ill	Le Robinot Aff Liepvrette	48.243	7.16315	452	58.6	58.6.1	Hap.155	ACG7784	2	147	MT979448	TMGF964-15	566	This study
858	FR	5Robinot	North Sea	Rhine	Giessen/Ill	Le Robinot Aff Liepvrette	48.243	7.16315	452	58.6	58.6.10	Hap.4	ACG7784	2	147	MT979449	TMGF972-15	566	This study
859	FR	5Robinot	North Sea	Rhine	Giessen/Ill	Le Robinot Aff Liepvrette	48.243	7.16315	452	58.6	58.6.11	Hap.4	ACG7784	2	147	MT979450	TMGF973-15	566	This study
860	FR	5Robinot	North Sea	Rhine	Giessen/Ill	Le Robinot Aff Liepvrette	48.243	7.16315	452	58.6	58.6.12	Hap.155	ACG7784	2	147	MT979451	TMGF974-15	566	This study
861	FR	5Robinot	North Sea	Rhine	Giessen/Ill	Le Robinot Aff Liepvrette	48.243	7.16315	452	58.6	58.6.13	Hap.156	ACG7784	2	147	MT979452	TMGF975-15	566	This study
862	FR	5Robinot	North Sea	Rhine	Giessen/Ill	Le Robinot Aff Liepvrette	48.243	7.16315	452	58.6	58.6.14	Hap.4	ACG7784	2	147	MT979453	TMGF976-15	566	This study
863	FR	5Robinot	North Sea	Rhine	Giessen/Ill	Le Robinot Aff Liepvrette	48.243	7.16315	452	58.6	58.6.15	Hap.155	ACG7784	2	147	MT979454	TMGF977-15	566	This study
864	FR	5Robinot	North Sea	Rhine	Giessen/Ill	Le Robinot Aff Liepvrette	48.243	7.16315	452	58.6	58.6.16	Hap.4	ACG7784	2	147	MT979455	TMGF978-15	566	This study
865	FR	5Robinot	North Sea	Rhine	Giessen/Ill	Le Robinot Aff Liepvrette	48.243	7.16315	452	58.6	58.6.17	Hap.155	ACG7784	2	147	MT979456	TMGF979-15	566	This study
866	FR	5Robinot	North Sea	Rhine	Giessen/Ill	Le Robinot Aff Liepvrette	48.243	7.16315	452	58.6	58.6.18	Hap.4	ACG7784	2	147	MT979457	TMGF980-15	566	This study
867	FR	5Robinot	North Sea	Rhine	Giessen/Ill	Le Robinot Aff Liepvrette	48.243	7.16315	452	58.6	58.6.19	Hap.4	ACG7784	2	147	MT979458	TMGF981-15	566	This study
868	FR	5Robinot	North Sea	Rhine	Giessen/Ill	Le Robinot Aff Liepvrette	48.243	7.16315	452	58.6	58.6.2	Hap.4	ACG7784	2	147	MT979459	TMGF965-15	566	This study
869	FR	5Robinot	North Sea	Rhine	Giessen/Ill	Le Robinot Aff Liepvrette	48.243	7.16315	452	58.6	58.6.20	Hap.4	ACG7784	2	147	MT979460	TMGF982-15	566	This study
870	FR	5Robinot	North Sea	Rhine	Giessen/Ill	Le Robinot Aff Liepvrette	48.243	7.16315	452	58.6	58.6.3	Hap.157	ACG7784	2	147	MT979461	TMGF966-15	566	This study
871	FR	5Robinot	North Sea	Rhine	Giessen/Ill	Le Robinot Aff Liepvrette	48.243	7.16315	452	58.6	58.6.5	Hap.4	ACG7784	2	147	MT979462	TMGF967-15	566	This study
872	FR	5Robinot	North Sea	Rhine	Giessen/Ill	Le Robinot Aff Liepvrette	48.243	7.16315	452	58.6	58.6.6	Hap.155	ACG7784	2	147	MT979463	TMGF968-15	566	This study
873	FR	5Robinot	North Sea	Rhine	Giessen/Ill	Le Robinot Aff Liepvrette	48.243	7.16315	452	58.6	58.6.7	Hap.4	ACG7784	2	147	MT979464	TMGF969-15	566	This study
874	FR	5Robinot	North Sea	Rhine	Giessen/Ill	Le Robinot Aff Liepvrette	48.243	7.16315	452	58.6	58.6.8	Hap.155	ACG7784	2	147	MT979465	TMGF970-15	566	This study
875	FR	5Robinot	North Sea	Rhine	Giessen/Ill	Le Robinot Aff Liepvrette	48.243	7.16315	452	58.6	58.6.9	Hap.4	ACG7784	2	147	MT979466	TMGF971-15	566	This study
876	FR	9Rombach	North Sea	Rhine	Giessen/Ill	Rombach Aff Liepvrette	48.2759	7.27801	284	60.2	60.2.1	Hap.158	ACG7784	2	147	MT979467	TMGF1015-15	566	This study
877	FR	9Rombach	North Sea	Rhine	Giessen/Ill	Rombach Aff Liepvrette	48.2759	7.27801	284	60.2	60.2.10	Hap.158	ACG7784	2	147	MT979468	TMGF1023-15	566	This study
878	FR	9Rombach	North Sea	Rhine	Giessen/Ill	Rombach Aff Liepvrette	48.2759	7.27801	284	60.2	60.2.11	Hap.4	ACG7784	2	147	MT979469	TMGF1024-15	566	This study
879	FR	9Rombach	North Sea	Rhine	Giessen/Ill	Rombach Aff Liepvrette	48.2759	7.27801	284	60.2	60.2.12	Hap.158	ACG7784	2	147	MT979470	TMGF1025-15	566	This study
880	FR	9Rombach	North Sea	Rhine	Giessen/Ill	Rombach Aff Liepvrette	48.2759	7.27801	284	60.2	60.2.13	Hap.4	ACG7784	2	147	MT979471	TMGF1026-15	566	This study
881	FR	9Rombach	North Sea	Rhine	Giessen/Ill	Rombach Aff Liepvrette	48.2759	7.27801	284	60.2	60.2.14	Hap.158	ACG7784	2	147	MT979472	TMGF1027-15	566	This study
882	FR	9Rombach	North Sea	Rhine	Giessen/Ill	Rombach Aff Liepvrette	48.2759	7.27801	284	60.2	60.2.15	Hap.158	ACG7784	2	147	MT979473	TMGF1028-15	566	This study
883	FR	9Rombach	North Sea	Rhine	Giessen/Ill	Rombach Aff Liepvrette	48.2759	7.27801	284	60.2	60.2.16	Hap.159	ACG7784	2	147	MT979474	TMGF1029-15	566	This study
884	FR	9Rombach	North Sea	Rhine	Giessen/Ill	Rombach Aff Liepvrette	48.2759	7.27801	284	60.2	60.2.17	Hap.4	ACG7784	2	147	MT979475	TMGF1030-15	566	This study
885	FR	9Rombach	North Sea	Rhine	Giessen/Ill	Rombach Aff Liepvrette	48.2759	7.27801	284	60.2	60.2.18	Hap.160	ACG7784	2	147	MT979476	TMGF1031-15	566	This study
886	FR	9Rombach	North Sea	Rhine	Giessen/Ill	Rombach Aff Liepvrette	48.2759	7.27801	284	60.2	60.2.19	Hap.4	ACG7784	2	147	MT979477	TMGF1032-15	566	This study
887	FR	9Rombach	North Sea	Rhine	Giessen/Ill	Rombach Aff Liepvrette	48.2759	7.27801	284	60.2	60.2.2	Hap.4	ACG7784	2	147	MT979478	TMGF1016-15	566	This study
888	FR	9Rombach	North Sea	Rhine	Giessen/Ill	Rombach Aff Liepvrette	48.2759	7.27801	284	60.2	60.2.20	Hap.4	ACG7784	2	147	MT979479	TMGF1033-15	566	This study
889	FR	9Rombach	North Sea	Rhine	Giessen/Ill	Rombach Aff Liepvrette	48.2759	7.27801	284	60.2	60.2.21	Hap.161	ACG7784	2	147	MT979480	TMGF1034-15	566	This study
890	FR	9Rombach	North Sea	Rhine	Giessen/Ill	Rombach Aff Liepvrette	48.2759	7.27801	284	60.2	60.2.22	Hap.158	ACG7784	2	147	MT979481	TMGF1035-15	566	This study
891	FR	9Rombach	North Sea	Rhine	Giessen/Ill	Rombach Aff Liepvrette	48.2759	7.27801	284	60.2	60.2.3	Hap.4	ACG7784	2	147	MT979482	TMGF1017-15	566	This study
892	FR	9Rombach	North Sea	Rhine	Giessen/Ill	Rombach Aff Liepvrette	48.2759	7.27801	284	60.2	60.2.4	Hap.161	ACG7784	2	147	MT979483	TMGF1018-15	566	This study
893	FR	9Rombach	North Sea	Rhine	Giessen/Ill	Rombach Aff Liepvrette	48.2759	7.27801	284	60.2	60.2.6	Hap.158	ACG7784	2	147	MT979484	TMGF1019-15	566	This study
894	FR	9Rombach	North Sea	Rhine	Giessen/Ill	Rombach Aff Liepvrette	48.2759	7.27801	284	60.2	60.2.7	Hap.159	ACG7784	2	147	MT979485	TMGF1020-15	566	This study
895	FR	9Rombach	North Sea	Rhine	Giessen/Ill	Rombach Aff Liepvrette	48.2759	7.27801	284	60.2	60.2.8	Hap.4	ACG7784	2	147	MT979486	TMGF1021-15	566	This study
896	FR	9Rombach	North Sea	Rhine	Giessen/Ill	Rombach Aff Liepvrette	48.2759	7.27801	284	60.2	60.2.9	Hap.158	ACG7784	2	147	MT979487	TMGF1022-15	566	This study
897	FR	10Vancelle	North Sea	Rhine	Giessen/Ill	Vancelle Aff Liepvrette	48.2839	7.3029	398	61.1	61.1.1	Hap.158	ACG7784	2	147	MT979488	TMGF1112-15	566	This study
898	FR	10Vancelle	North Sea	Rhine	Giessen/Ill	Vancelle Aff Liepvrette	48.2839	7.3029	398	61.1	61.1.10	Hap.158	ACG7784	2	147	MT979489	TMGF1121-15	566	This study
899	FR	10Vancelle	North Sea	Rhine	Giessen/Ill	Vancelle Aff Liepvrette	48.2839	7.3029	398	61.1	61.1.11	Hap.158	ACG7784	2	147	MT979490	TMGF1122-15	566	This study
900	FR	10Vancelle	North Sea	Rhine	Giessen/Ill	Vancelle Aff Liepvrette	48.2839	7.3029	398	61.1	61.1.12	Hap.158	ACG7784	2	147	MT979491	TMGF1123-15	566	This study
901	FR	10Vancelle	North Sea	Rhine	Giessen/Ill	Vancelle Aff Liepvrette	48.2839	7.3029	398	61.1	61.1.13	Hap.158	ACG7784	2	147	MT979492	TMGF1124-15	566	This study
902	FR	10Vancelle	North Sea	Rhine	Giessen/Ill	Vancelle Aff Liepvrette	48.2839	7.3029	398	61.1	61.1.14	Hap.158	ACG7784	2	147	MT979493	TMGF1125-15	566	This study
903	FR	10Vancelle	North Sea	Rhine	Giessen/Ill	Vancelle Aff Liepvrette	48.2839	7.3029	398	61.1	61.1.16	Hap.158	ACG7784	2	147	MT979494	TMGF1126-15	566	This study
904	FR	10Vancelle	North Sea	Rhine	Giessen/Ill	Vancelle Aff Liepvrette	48.2839	7.3029	398	61.1	61.1.17	Hap.158	ACG7784	2	147	MT979495	TMGF1127-15	566	This study
905	FR	10Vancelle	North Sea	Rhine	Giessen/Ill	Vancelle Aff Liepvrette	48.2839	7.3029	398	61.1	61.1.18	Hap.158	ACG7784	2	147	MT979496	TMGF1128-15	566	This study
906	FR	10Vancelle	North Sea	Rhine	Giessen/Ill	Vancelle Aff Liepvrette	48.2839	7.3029	398	61.1	61.1.19	Hap.158	ACG7784	2	147	MT979497	TMGF1129-15	566	This study
907	FR	10Vancelle	North Sea	Rhine	Giessen/Ill	Vancelle Aff Liepvrette	48.2839	7.3029	398	61.1	61.1.2	Hap.158	ACG7784	2	147	MT979498	TMGF1113-15	566	This study
908	FR	10Vancelle	North Sea	Rhine	Giessen/Ill	Vancelle Aff Liepvrette	48.2839	7.3029	398	61.1	61.1.20	Hap.158	ACG7784	2	147	MT979499	TMGF1130-15	566	This study
909	FR	10Vancelle	North Sea	Rhine	Giessen/Ill	Vancelle Aff Liepvrette	48.2839	7.3029	398	61.1	61.1.23	Hap.158	ACG7784	2	147	MT979500	TMGF1131-15	566	This study
910	FR	10Vancelle	North Sea	Rhine	Giessen/Ill	Vancelle Aff Liepvrette	48.2839	7.3029	398	61.1	61.1.24	Hap.158	ACG7784	2	147	MT979501	TMGF1132-15	566	This study
911	FR	10Vancelle	North Sea	Rhine	Giessen/Ill	Vancelle Aff Liepvrette	48.2839	7.3029	398	61.1	61.1.25	Hap.158	ACG7784	2	147	MT979502	TMGF1133-15	566	This study
912	FR	10Vancelle	North Sea	Rhine	Giessen/Ill	Vancelle Aff Liepvrette	48.2839	7.3029	398	61.1	61.1.3	Hap.158	ACG7784	2	147	MT979503	TMGF1114-15	566	This study
913	FR	10Vancelle	North Sea	Rhine	Giessen/Ill	Vancelle Aff Liepvrette	48.2839	7.3029	398	61.1	61.1.4	Hap.158	ACG7784	2	147	MT979504	TMGF1115-15	566	This study
914	FR	10Vancelle	North Sea	Rhine	Giessen/Ill	Vancelle Aff Liepvrette	48.2839	7.3029	398	61.1	61.1.5	Hap.162	ACG7784	2	147	MT979505	TMGF1116-15	566	This study
915	FR	10Vancelle	North Sea	Rhine	Giessen/Ill	Vancelle Aff Liepvrette	48.2839	7.3029	398	61.1	61.1.6	Hap.158	ACG7784	2	147	MT979506	TMGF1117-15	566	This study
916	FR	10Vancelle	North Sea	Rhine	Giessen/Ill	Vancelle Aff Liepvrette	48.2839	7.3029	398	61.1	61.1.7	Hap.158	ACG7784	2	147	MT979507	TMGF1118-15	566	This study
917	FR	10Vancelle	North Sea	Rhine	Giessen/Ill	Vancelle Aff Liepvrette	48.2839	7.3029	398	61.1	61.1.8	Hap.158	ACG7784	2	147	MT979508	TMGF1119-15	566	This study
918	FR	10Vancelle	North Sea	Rhine	Giessen/Ill	Vancelle Aff Liepvrette	48.2839	7.3029	398	61.1	61.1.9	Hap.163	ACG7784	2	147	MT979509	TMGF1120-15	566	This study
919	FR	Briennon	Atlantic Ocean	Loire	Loire	Loire	46.1467	4.09722	254	6P	6P1	Hap.13	ACH6569	2	148	MT979510	TMGF516-15	566	This study
920	FR	Briennon	Atlantic Ocean	Loire	Loire	Loire	46.1467	4.09722	254	6P	6P2	Hap.13	ACH6569	2	148	MT979511	TMGF517-15	566	This study
921	FR	Briennon	Atlantic Ocean	Loire	Loire	Loire	46.1467	4.09722	254	6P	6P3	Hap.13	ACH6569	2	148	MT979512	TMGF518-15	566	This study
922	FR	Briennon	Atlantic Ocean	Loire	Loire	Loire	46.1467	4.09722	254	6P	6P4	Hap.13	ACH6569	2	148	MT979513	TMGF519-15	566	This study
923	FR	Briennon	Atlantic Ocean	Loire	Loire	Loire	46.1467	4.09722	254	6P	6P5	Hap.13	ACH6569	2	148	MT979514	TMGF520-15	566	This study
924	FR	Briennon	Atlantic Ocean	Loire	Loire	Loire	46.1467	4.09722	254	6P	6P6	Hap.13	ACH6569	2	148	MT979515	TMGF521-15	566	This study
925	FR	Briennon	Atlantic Ocean	Loire	Loire	Loire	46.1467	4.09722	254	6P	6P7	Hap.13	ACH6569	2	148	MT979516	TMGF522-15	566	This study
926	FR	Trades	Med Sea	Rhone	Saone	Grosne Occidentale	46.2815	4.55814	363	7.1	7.1.1	Hap.140	ACG7784	2	147	MT979517	TMGF538-15	566	This study
927	FR	Trades	Med Sea	Rhone	Saone	Grosne Occidentale	46.2815	4.55814	363	7.1	7.1.2	Hap.164	ACG7784	2	147	MT979518	TMGF539-15	566	This study
928	FR	Trades	Med Sea	Rhone	Saone	Grosne Occidentale	46.2815	4.55814	363	7.1	7.1.3	Hap.4	ACG7784	2	147	MT979519	TMGF540-15	566	This study
929	FR	Trades	Med Sea	Rhone	Saone	Grosne Occidentale	46.2815	4.55814	363	7.1	7.1.4	Hap.140	ACG7784	2	147	MT979520	TMGF541-15	566	This study
930	FR	Trades	Med Sea	Rhone	Saone	Grosne Occidentale	46.2815	4.55814	363	7.1	7.1.5	Hap.140	ACG7784	2	147	MT979521	TMGF542-15	566	This study
931	FR	Trades	Med Sea	Rhone	Saone	Grosne Occidentale	46.2815	4.55814	363	7.1	7.1.6	Hap.4	ACG7784	2	147	MT979522	TMGF543-15	566	This study
932	FR	Trades	Med Sea	Rhone	Saone	Grosne Occidentale	46.2815	4.55814	363	7.1	7.1.7	Hap.140	ACG7784	2	147	MT979523	TMGF544-15	566	This study
933	FR	Trades	Med Sea	Rhone	Saone	Grosne Occidentale	46.2815	4.55814	363	7.1	7.1.8	Hap.164	ACG7784	2	147	MT979524	TMGF545-15	566	This study
934	FR	Angouin	Med Sea	Rhone	Saone	La Guye	46.5234	4.59312	209	7.3	7.3.1	Hap.165	ACG7784	2	147	MT979525	TMGF549-15	566	This study
935	FR	Angouin	Med Sea	Rhone	Saone	La Guye	46.5234	4.59312	209	7.3	7.3.2	Hap.165	ACG7784	2	147	MT979526	TMGF550-15	566	This study
936	FR	Angouin	Med Sea	Rhone	Saone	La Guye	46.5234	4.59312	209	7.3	7.3.3	Hap.165	ACG7784	2	147	MT979527	TMGF551-15	566	This study
937	FR	Angouin	Med Sea	Rhone	Saone	La Guye	46.5234	4.59312	209	7.3	7.3.4	Hap.120	ACY7468	2	120	MT979528	TMGF552-15	566	This study
938	FR	Angouin	Med Sea	Rhone	Saone	La Guye	46.5234	4.59312	209	7.3	7.3.5	Hap.165	ACG7784	2	147	MT979529	TMGF553-15	566	This study
939	FR	Angouin	Med Sea	Rhone	Saone	La Guye	46.5234	4.59312	209	7.3	7.3.6	Hap.166	ACG7784	2	147	MT979530	TMGF554-15	566	This study
940	FR	Angouin	Med Sea	Rhone	Saone	La Guye	46.5234	4.59312	209	7.3	7.3.7	Hap.165	ACG7784	2	147	MT979531	TMGF555-15	566	This study
941	FR	Angouin	Med Sea	Rhone	Saone	La Guye	46.5234	4.59312	209	7.3	7.3.8	Hap.165	ACG7784	2	147	MT979532	TMGF556-15	566	This study
942	FR	Sainte Cecile	Med Sea	Rhone	Saone	Grosne	46.3887	4.61796	257	7P	7P1	Hap.140	ACG7784	2	147	MT979533	TMGF530-15	566	This study
943	FR	Sainte Cecile	Med Sea	Rhone	Saone	Grosne	46.3887	4.61796	257	7P	7P2	Hap.167	ACH6569	2	148	MT979534	TMGF531-15	566	This study
944	FR	Sainte Cecile	Med Sea	Rhone	Saone	Grosne	46.3887	4.61796	257	7P	7P3	Hap.167	ACH6569	2	148	MT979535	TMGF532-15	566	This study
945	FR	Sainte Cecile	Med Sea	Rhone	Saone	Grosne	46.3887	4.61796	257	7P	7P4	Hap.167	ACH6569	2	148	MT979536	TMGF533-15	566	This study
946	FR	Sainte Cecile	Med Sea	Rhone	Saone	Grosne	46.3887	4.61796	257	7P	7P5	Hap.168	ACG7784	2	147	MT979537	TMGF534-15	566	This study
947	FR	Sainte Cecile	Med Sea	Rhone	Saone	Grosne	46.3887	4.61796	257	7P	7P6	Hap.168	ACG7784	2	147	MT979538	TMGF535-15	566	This study
948	FR	Sainte Cecile	Med Sea	Rhone	Saone	Grosne	46.3887	4.61796	257	7P	7P7	Hap.38	ACH6569	2	148	MT979539	TMGF536-15	566	This study
949	FR	Sainte Cecile	Med Sea	Rhone	Saone	Grosne	46.3887	4.61796	257	7P	7P8	Hap.140	ACG7784	2	147	MT979540	TMGF537-15	566	This study
950	FR	La ChapelleSousBrancion	Med Sea	Rhone	Grosne/Saone	Le Grison	46.565	4.772	208	GRIS	GRISFO1	Hap.77	ACY7468	2	122	MT979541	TMGF092-15	565	This study
951	FR	La ChapelleSousBrancion	Med Sea	Rhone	Grosne/Saone	Le Grison	46.565	4.772	208	GRIS	GRISFO10	Hap.169	ACH6569	2	148	MT979542	TMGF101-15	565	This study
952	FR	La ChapelleSousBrancion	Med Sea	Rhone	Grosne/Saone	Le Grison	46.565	4.772	208	GRIS	GRISFO2	Hap.77	ACY7468	2	122	MT979543	TMGF093-15	565	This study
953	FR	La ChapelleSousBrancion	Med Sea	Rhone	Grosne/Saone	Le Grison	46.565	4.772	208	GRIS	GRISFO3	Hap.77	ACY7468	2	122	MT979544	TMGF094-15	565	This study
954	FR	La ChapelleSousBrancion	Med Sea	Rhone	Grosne/Saone	Le Grison	46.565	4.772	208	GRIS	GRISFO4	Hap.169	ACH6569	2	148	MT979545	TMGF095-15	565	This study
955	FR	La ChapelleSousBrancion	Med Sea	Rhone	Grosne/Saone	Le Grison	46.565	4.772	208	GRIS	GRISFO5	Hap.77	ACY7468	2	122	MT979546	TMGF096-15	565	This study
956	FR	La ChapelleSousBrancion	Med Sea	Rhone	Grosne/Saone	Le Grison	46.565	4.772	208	GRIS	GRISFO6	Hap.77	ACY7468	2	122	MT979547	TMGF097-15	565	This study
957	FR	La ChapelleSousBrancion	Med Sea	Rhone	Grosne/Saone	Le Grison	46.565	4.772	208	GRIS	GRISFO7	Hap.77	ACY7468	2	122	MT979548	TMGF098-15	565	This study
958	FR	La ChapelleSousBrancion	Med Sea	Rhone	Grosne/Saone	Le Grison	46.565	4.772	208	GRIS	GRISFO8	Hap.77	ACY7468	2	122	MT979549	TMGF099-15	565	This study
959	FR	La ChapelleSousBrancion	Med Sea	Rhone	Grosne/Saone	Le Grison	46.565	4.772	208	GRIS	GRISFO9	Hap.77	ACY7468	2	122	MT979550	TMGF100-15	565	This study
960	FR	HuillysurSeille	Med Sea	Rhone	Seille/Saone	Ruisseau du Moulin du Roi	46.611	5.049	186	MOUL	MOUL1	Hap.170	ACH6569	2	148	MT979551	TMGF118-15	565	This study
961	FR	HuillysurSeille	Med Sea	Rhone	Seille/Saone	Ruisseau du Moulin du Roi	46.611	5.049	186	MOUL	MOUL10	Hap.170	ACH6569	2	148	MT979552	TMGF126-15	565	This study
962	FR	HuillysurSeille	Med Sea	Rhone	Seille/Saone	Ruisseau du Moulin du Roi	46.611	5.049	186	MOUL	MOUL2	Hap.170	ACH6569	2	148	MT979553	TMGF119-15	565	This study
963	FR	HuillysurSeille	Med Sea	Rhone	Seille/Saone	Ruisseau du Moulin du Roi	46.611	5.049	186	MOUL	MOUL3	Hap.170	ACH6569	2	148	MT979554	TMGF120-15	565	This study
964	FR	HuillysurSeille	Med Sea	Rhone	Seille/Saone	Ruisseau du Moulin du Roi	46.611	5.049	186	MOUL	MOUL5	Hap.170	ACH6569	2	148	MT979555	TMGF121-15	565	This study
965	FR	HuillysurSeille	Med Sea	Rhone	Seille/Saone	Ruisseau du Moulin du Roi	46.611	5.049	186	MOUL	MOUL6	Hap.170	ACH6569	2	148	MT979556	TMGF122-15	565	This study
966	FR	HuillysurSeille	Med Sea	Rhone	Seille/Saone	Ruisseau du Moulin du Roi	46.611	5.049	186	MOUL	MOUL7	Hap.170	ACH6569	2	148	MT979557	TMGF123-15	565	This study
967	FR	HuillysurSeille	Med Sea	Rhone	Seille/Saone	Ruisseau du Moulin du Roi	46.611	5.049	186	MOUL	MOUL8	Hap.170	ACH6569	2	148	MT979558	TMGF124-15	565	This study
968	FR	HuillysurSeille	Med Sea	Rhone	Seille/Saone	Ruisseau du Moulin du Roi	46.611	5.049	186	MOUL	MOUL9	Hap.170	ACH6569	2	148	MT979559	TMGF125-15	565	This study
969	FR	LusignysurOuche	Med Sea	Rhone	Saone	Ouche	47.09	4.675	373	OUCH	OUCH4	Hap.171	ACY7280	6	92	MT979560	TMGF1174-15	565	This study
970	FR	LusignysurOuche	Med Sea	Rhone	Saone	Ouche	47.09	4.675	373	OUCH	OUCH5	Hap.172	ACY7280	6	92	MT979561	TMGF1175-15	565	This study
971	FR	LusignysurOuche	Med Sea	Rhone	Saone	Ouche	47.09	4.675	373	OUCH	OUCH6	Hap.172	ACY7280	6	92	MT979562	TMGF1176-15	565	This study
972	FR	LusignysurOuche	Med Sea	Rhone	Saone	Ouche	47.09	4.675	373	OUCH	OUCH9	Hap.171	ACY7280	6	92	MT979563	TMGF1177-15	565	This study
973	FR	D466 en amont Dolleren	North Sea	Rhine	Rhine	Döller	47.807	6.925	478	6DolRh1DOL	6DolRh1DOL10	Hap.173	ACY7404	1	117	MT411018	TMGF009-15	566	Lagrue et al. (2014)
974	FR	D466 en amont Dolleren	North Sea	Rhine	Rhine	Döller	47.807	6.925	478	6DolRh1DOL	6DolRh1DOL11	Hap.173	ACY7404	1	117	MT411019	TMGF010-15	566	Lagrue et al. (2014)
975	FR	D466 en amont Dolleren	North Sea	Rhine	Rhine	Döller	47.807	6.925	478	6DolRh1DOL	6DolRh1DOL13	Hap.173	ACY7404	1	117	MT411020	TMGF012-15	566	Lagrue et al. (2014)
976	FR	D466 en amont Dolleren	North Sea	Rhine	Rhine	Döller	47.807	6.925	478	6DolRh1DOL	6DolRh1DOL19	Hap.173	ACY7404	1	117	MT411021	TMGF016-15	566	Lagrue et al. (2014)
977	FR	D466 en amont Dolleren	North Sea	Rhine	Rhine	Döller	47.807	6.925	478	6DolRh1DOL	6DolRh1DOL20	Hap.173	ACY7404	1	117	MT411022	TMGF017-15	566	Lagrue et al. (2014)
978	FR	D466 en amont Dolleren	North Sea	Rhine	Rhine	Döller	47.807	6.925	478	6DolRh1DOL	6DolRh1DOL22	Hap.173	ACY7404	1	117	MT411023	TMGF019-15	566	Lagrue et al. (2014)
979	FR	D466 en amont Dolleren	North Sea	Rhine	Rhine	Döller	47.807	6.925	478	6DolRh1DOL	6DolRh1DOL4	Hap.173	ACY7404	1	117	MT411024	TMGF004-15	566	Lagrue et al. (2014)
980	FR	D466 en amont Dolleren	North Sea	Rhine	Rhine	Döller	47.807	6.925	478	6DolRh1DOL	6DolRh1DOL1	Hap.174	ACY7545	1	116	MT411025	TMGF001-15	566	Lagrue et al. (2014)
981	FR	D466 en amont Dolleren	North Sea	Rhine	Rhine	Döller	47.807	6.925	478	6DolRh1DOL	6DolRh1DOL12	Hap.174	ACY7545	1	116	MT411026	TMGF011-15	566	Lagrue et al. (2014)
982	FR	D466 en amont Dolleren	North Sea	Rhine	Rhine	Döller	47.807	6.925	478	6DolRh1DOL	6DolRh1DOL14	Hap.174	ACY7545	1	116	MT411027	TMGF013-15	566	Lagrue et al. (2014)
983	FR	D466 en amont Dolleren	North Sea	Rhine	Rhine	Döller	47.807	6.925	478	6DolRh1DOL	6DolRh1DOL17	Hap.174	ACY7545	1	116	MT411028	TMGF014-15	566	Lagrue et al. (2014)
984	FR	D466 en amont Dolleren	North Sea	Rhine	Rhine	Döller	47.807	6.925	478	6DolRh1DOL	6DolRh1DOL18	Hap.174	ACY7545	1	116	MT411029	TMGF015-15	566	Lagrue et al. (2014)
985	FR	D466 en amont Dolleren	North Sea	Rhine	Rhine	Döller	47.807	6.925	478	6DolRh1DOL	6DolRh1DOL2	Hap.174	ACY7545	1	116	MT411030	TMGF002-15	566	Lagrue et al. (2014)
986	FR	D466 en amont Dolleren	North Sea	Rhine	Rhine	Döller	47.807	6.925	478	6DolRh1DOL	6DolRh1DOL21	Hap.175	ACY7545	1	116	MT411031	TMGF018-15	566	Lagrue et al. (2014)
987	FR	D466 en amont Dolleren	North Sea	Rhine	Rhine	Döller	47.807	6.925	478	6DolRh1DOL	6DolRh1DOL3	Hap.174	ACY7545	1	116	MT411032	TMGF003-15	566	Lagrue et al. (2014)
988	FR	D466 en amont Dolleren	North Sea	Rhine	Rhine	Döller	47.807	6.925	478	6DolRh1DOL	6DolRh1DOL5	Hap.174	ACY7545	1	116	MT411033	TMGF005-15	566	Lagrue et al. (2014)
989	FR	D466 en amont Dolleren	North Sea	Rhine	Rhine	Döller	47.807	6.925	478	6DolRh1DOL	6DolRh1DOL7	Hap.174	ACY7545	1	116	MT411034	TMGF006-15	566	Lagrue et al. (2014)
990	FR	D466 en amont Dolleren	North Sea	Rhine	Rhine	Döller	47.807	6.925	478	6DolRh1DOL	6DolRh1DOL8	Hap.174	ACY7545	1	116	MT411035	TMGF007-15	566	Lagrue et al. (2014)
991	FR	D466 en amont Dolleren	North Sea	Rhine	Rhine	Döller	47.807	6.925	336	6DolRh1DOL	6DolRh1DOL9	Hap.174	ACY7545	1	116	MT411036	TMGF008-15	566	Lagrue et al. (2014)
992	FR	Auchy	Atlantic Ocean	Seine	Epte	Stream d'Auchy	49.4861	1.77345	111	16.1	16.1.1	Hap.34	ACH6569	2	148	MT979564	TMGF563-15	566	This study
993	FR	Auchy	Atlantic Ocean	Seine	Epte	Stream d'Auchy	49.4861	1.77345	111	16.1	16.1.2	Hap.34	ACH6569	2	148	MT979565	TMGF564-15	566	This study
994	FR	Auchy	Atlantic Ocean	Seine	Epte	Stream d'Auchy	49.4861	1.77345	111	16.1	16.1.3	Hap.34	ACH6569	2	148	MT979566	TMGF565-15	566	This study
995	FR	Auchy	Atlantic Ocean	Seine	Epte	Stream d'Auchy	49.4861	1.77345	111	16.1	16.1.5	Hap.34	ACH6569	2	148	MT979567	TMGF566-15	566	This study
996	FR	Auchy	Atlantic Ocean	Seine	Epte	Stream d'Auchy	49.4861	1.77345	111	16.1	16.1.6	Hap.4	ACG7784	2	147	MT979568	TMGF567-15	566	This study
997	FR	Auchy	Atlantic Ocean	Seine	Epte	Stream d'Auchy	49.4861	1.77345	111	16.1	16.1.7	Hap.34	ACH6569	2	148	MT979569	TMGF568-15	566	This study
998	FR	Vacon	North Sea	Meuse	Meuse	Ruisseau dans Vacon	48.667	5.60031	251	20.1	20.1.1	Hap.4	ACG7784	2	147	MT979570	TMGF583-15	566	This study
999	FR	Vacon	North Sea	Meuse	Meuse	Ruisseau dans Vacon	48.667	5.60031	251	20.1	20.1.2	Hap.4	ACG7784	2	147	MT979571	TMGF584-15	566	This study
1000	FR	Vacon	North Sea	Meuse	Meuse	Ruisseau dans Vacon	48.667	5.60031	251	20.1	20.1.7	Hap.4	ACG7784	2	147	MT979572	TMGF585-15	566	This study
1001	FR	Villeroy sur Meholle (1km E)	North Sea	Meuse	Meuse	Meholle	48.6364	5.59563	261	20.4	20.4.1	Hap.4	ACG7784	2	147	MT979573	TMGF586-15	566	This study
1002	FR	Villeroy sur Meholle (1km E)	North Sea	Meuse	Meuse	Meholle	48.6364	5.59563	261	20.4	20.4.4	Hap.4	ACG7784	2	147	MT979574	TMGF587-15	566	This study
1003	FR	Villeroy sur Meholle (1km E)	North Sea	Meuse	Meuse	Meholle	48.6364	5.59563	261	20.4	20.4.5	Hap.4	ACG7784	2	147	MT979575	TMGF588-15	566	This study
1004	FR	VoidVacon(Vacon)	North Sea	Meuse	Meuse	Méholle	48.6644	5.61083	246	20P	20P1	Hap.4	ACG7784	2	147	MT979576	TMGF577-15	566	This study
1005	FR	VoidVacon(Vacon)	North Sea	Meuse	Meuse	Méholle	48.6644	5.61083	246	20P	20P2	Hap.4	ACG7784	2	147	MT979577	TMGF578-15	566	This study
1006	FR	VoidVacon(Vacon)	North Sea	Meuse	Meuse	Méholle	48.6644	5.61083	246	20P	20P3	Hap.4	ACG7784	2	147	MT979578	TMGF579-15	566	This study
1007	FR	VoidVacon(Vacon)	North Sea	Meuse	Meuse	Méholle	48.6644	5.61083	246	20P	20P6	Hap.4	ACG7784	2	147	MT979579	TMGF580-15	566	This study
1008	FR	VoidVacon(Vacon)	North Sea	Meuse	Meuse	Méholle	48.6644	5.61083	246	20P	20P7	Hap.4	ACG7784	2	147	MT979580	TMGF581-15	566	This study
1009	FR	VoidVacon(Vacon)	North Sea	Meuse	Meuse	Méholle	48.6644	5.61083	246	20P	20P8	Hap.4	ACG7784	2	147	MT979581	TMGF582-15	566	This study
1010	FR	Frolois (2km E)	North Sea	Rhine	Madon/Moselle	Ruisseau de Lamouse	48.5652	6.15069	301	22.1	22.1.1	Hap.38	ACH6569	2	148	MT979582	TMGF589-15	566	This study
1011	FR	Frolois (2km E)	North Sea	Rhine	Madon/Moselle	Ruisseau de Lamouse	48.5652	6.15069	301	22.1	22.1.2	Hap.38	ACH6569	2	148	MT979583	TMGF590-15	566	This study
1012	FR	Frolois (2km E)	North Sea	Rhine	Madon/Moselle	Ruisseau de Lamouse	48.5652	6.15069	301	22.1	22.1.4	Hap.38	ACH6569	2	148	MT979584	TMGF591-15	566	This study
1013	FR	Frolois (2km E)	North Sea	Rhine	Madon/Moselle	Ruisseau de Lamouse	48.5652	6.15069	301	22.1	22.1.5	Hap.38	ACH6569	2	148	MT979585	TMGF592-15	566	This study
1014	FR	Frolois (2km E)	North Sea	Rhine	Madon/Moselle	Ruisseau de Lamouse	48.5652	6.15069	301	22.1	22.1.6	Hap.38	ACH6569	2	148	MT979586	TMGF593-15	566	This study
1015	FR	Frolois (2km E)	North Sea	Rhine	Madon/Moselle	Ruisseau de Lamouse	48.5652	6.15069	301	22.1	22.1.8	Hap.176	ACG7784	2	147	MT979587	TMGF594-15	566	This study
1016	FR	Guise	Atlantic Ocean	Seine	Seine	Oise	49.9001	3.62918	99	23NP	23NP1	Hap.38	ACH6569	2	148	MT979588	TMGF595-15	566	This study
1017	FR	Guise	Atlantic Ocean	Seine	Seine	Oise	49.9001	3.62918	99	23NP	23NP2	Hap.38	ACH6569	2	148	MT979589	TMGF596-15	566	This study
1018	FR	Guise	Atlantic Ocean	Seine	Seine	Oise	49.9001	3.62918	99	23NP	23NP3	Hap.38	ACH6569	2	148	MT979590	TMGF597-15	566	This study
1019	FR	Guise	Atlantic Ocean	Seine	Seine	Oise	49.9001	3.62918	99	23NP	23NP4	Hap.38	ACH6569	2	148	MT979591	TMGF598-15	566	This study
1020	FR	Guise	Atlantic Ocean	Seine	Seine	Oise	49.9001	3.62918	99	23NP	23NP5	Hap.177	ACG7784	2	147	MT979592	TMGF599-15	566	This study
1021	FR	Guise	Atlantic Ocean	Seine	Seine	Oise	49.9001	3.62918	99	23NP	23NP6	Hap.177	ACG7784	2	147	MT979593	TMGF600-15	566	This study
1022	FR	Guise	Atlantic Ocean	Seine	Seine	Oise	49.9001	3.62918	99	23NP	23NP7	Hap.38	ACH6569	2	148	MT979594	TMGF601-15	566	This study
1023	FR	Frevent	Atlantic Ocean	Canche	Canche	Canche	50.271	2.29808	72	27NP	27NP1	Hap.178	ACG8343	2	132	MT979595	TMGF602-15	566	This study
1024	FR	Frevent	Atlantic Ocean	Canche	Canche	Canche	50.271	2.29808	72	27NP	27NP3	Hap.179	ACG7784	2	147	MT979596	TMGF603-15	566	This study
1025	FR	Frevent	Atlantic Ocean	Canche	Canche	Canche	50.271	2.29808	72	27NP	27NP4	Hap.178	ACG8343	2	132	MT979597	TMGF604-15	566	This study
1026	FR	Frevent	Atlantic Ocean	Canche	Canche	Canche	50.271	2.29808	72	27NP	27NP5	Hap.180	ACG8343	2	132	MT979598	TMGF605-15	566	This study
1027	FR	Frevent	Atlantic Ocean	Canche	Canche	Canche	50.271	2.29808	72	27NP	27NP6	Hap.178	ACG8343	2	132	MT979599	TMGF606-15	566	This study
1028	FR	Frevent	Atlantic Ocean	Canche	Canche	Canche	50.271	2.29808	72	27NP	27NP7	Hap.178	ACG8343	2	132	MT979600	TMGF607-15	566	This study
1029	FR	Frevent	Atlantic Ocean	Canche	Canche	Canche	50.271	2.29808	72	27NP	27NP8	Hap.178	ACG8343	2	132	MT979601	TMGF608-15	566	This study
1030	FR	Sainte Marie aux Mines	North Sea	Rhine	Giessen/Ill	Liepvrette	48.2199	7.14414	490	28.1	28.1.1	Hap.154	ACG7784	2	147	MT979602	TMGF609-15	566	This study
1031	FR	Sainte Marie aux Mines	North Sea	Rhine	Giessen/Ill	Liepvrette	48.2199	7.14414	490	28.1	28.1.6	Hap.181	ACG7784	2	147	MT979603	TMGF610-15	566	This study
1032	FR	Macheren	North Sea	Rhine	Sarre/Moselle	Roselle	49.1119	6.75069	232	30P	30P7	Hap.182	ACG8343	2	132	MT979604	TMGF611-15	566	This study
1033	FR	Site sur La Maix	North Sea	Rhine	Meurthe/Moselle	Rui de la Maix	48.4884	7.06054	425	36.1	36.1.2	Hap.183	ACG7784	2	147	MT979605	TMGF620-15	566	This study
1034	FR	Site sur La Maix	North Sea	Rhine	Meurthe/Moselle	Rui de la Maix	48.4884	7.06054	425	36.1	36.1.7	Hap.184	ACG7784	2	147	MT979606	TMGF621-15	566	This study
1035	FR	EntreDeuxGuiers	Med Sea	Rhone	Guiers	Guiers Vif	45.4353	5.75583	387	39.3	39.3.7	Hap.56	ACY6553	2	86	MT979607	TMGF639-15	566	This study
1036	FR	Chaley	Med Sea	Rhone	Ain	Albarine	45.9353	5.53111	395	45.3ALBA	45.3.1	Hap.185	ACY7561	2	148	MT979608	TMGF666-15	566	This study
1037	FR	Chaley	Med Sea	Rhone	Ain	Albarine	45.9353	5.53111	395	45.3ALBA	45.3.6	Hap.185	ACY7561	2	148	MT979609	TMGF667-15	566	This study
1038	FR	Chaley	Med Sea	Rhone	Ain	Albarine	45.9353	5.53111	395	45.3ALBA	45.3.7	Hap.185	ACY7561	2	148	MT979610	TMGF668-15	566	This study
1039	FR	Chaley	Med Sea	Rhone	Ain	Albarine	45.9353	5.53111	395	45.3ALBA	45.3.8	Hap.185	ACY7561	2	148	MT979611	TMGF669-15	566	This study
1040	FR	Site avec Papeterie	Med Sea	Rhone	Saone	Ardières	46.1867	4.52111	506	52PBIS	52PBIS1	Hap.4	ACG7784	2	147	MT979612	TMGF732-15	566	This study
1041	FR	Site avec Papeterie	Med Sea	Rhone	Saone	Ardières	46.1867	4.52111	506	52PBIS	52PBIS10	Hap.4	ACG7784	2	147	MT979613	TMGF739-15	566	This study
1042	FR	Site avec Papeterie	Med Sea	Rhone	Saone	Ardières	46.1867	4.52111	506	52PBIS	52PBIS13	Hap.4	ACG7784	2	147	MT979614	TMGF740-15	566	This study
1043	FR	Site avec Papeterie	Med Sea	Rhone	Saone	Ardières	46.1867	4.52111	506	52PBIS	52PBIS14	Hap.4	ACG7784	2	147	MT979615	TMGF741-15	566	This study
1044	FR	Site avec Papeterie	Med Sea	Rhone	Saone	Ardières	46.1867	4.52111	506	52PBIS	52PBIS16	Hap.4	ACG7784	2	147	MT979616	TMGF742-15	566	This study
1045	FR	Site avec Papeterie	Med Sea	Rhone	Saone	Ardières	46.1867	4.52111	506	52PBIS	52PBIS17	Hap.186	ACG7784	2	147	MT979617	TMGF743-15	566	This study
1046	FR	Site avec Papeterie	Med Sea	Rhone	Saone	Ardières	46.1867	4.52111	506	52PBIS	52PBIS18	Hap.4	ACG7784	2	147	MT979618	TMGF744-15	566	This study
1047	FR	Site avec Papeterie	Med Sea	Rhone	Saone	Ardières	46.1867	4.52111	506	52PBIS	52PBIS2	Hap.4	ACG7784	2	147	MT979619	TMGF733-15	566	This study
1048	FR	Site avec Papeterie	Med Sea	Rhone	Saone	Ardières	46.1867	4.52111	506	52PBIS	52PBIS20	Hap.4	ACG7784	2	147	MT979620	TMGF745-15	566	This study
1049	FR	Site avec Papeterie	Med Sea	Rhone	Saone	Ardières	46.1867	4.52111	506	52PBIS	52PBIS21	Hap.4	ACG7784	2	147	MT979621	TMGF746-15	566	This study
1050	FR	Site avec Papeterie	Med Sea	Rhone	Saone	Ardières	46.1867	4.52111	506	52PBIS	52PBIS22	Hap.4	ACG7784	2	147	MT979622	TMGF747-15	566	This study
1051	FR	Site avec Papeterie	Med Sea	Rhone	Saone	Ardières	46.1867	4.52111	506	52PBIS	52PBIS24	Hap.148	ACG7784	2	147	MT979623	TMGF748-15	566	This study
1052	FR	Site avec Papeterie	Med Sea	Rhone	Saone	Ardières	46.1867	4.52111	506	52PBIS	52PBIS3	Hap.148	ACG7784	2	147	MT979624	TMGF734-15	566	This study
1053	FR	Site avec Papeterie	Med Sea	Rhone	Saone	Ardières	46.1867	4.52111	506	52PBIS	52PBIS5	Hap.4	ACG7784	2	147	MT979625	TMGF735-15	566	This study
1054	FR	Site avec Papeterie	Med Sea	Rhone	Saone	Ardières	46.1867	4.52111	506	52PBIS	52PBIS6	Hap.4	ACG7784	2	147	MT979626	TMGF736-15	566	This study
1055	FR	Site avec Papeterie	Med Sea	Rhone	Saone	Ardières	46.1867	4.52111	506	52PBIS	52PBIS7	Hap.4	ACG7784	2	147	MT979627	TMGF737-15	566	This study
1056	FR	Site avec Papeterie	Med Sea	Rhone	Saone	Ardières	46.1867	4.52111	506	52PBIS	52PBIS9	Hap.4	ACG7784	2	147	MT979628	TMGF738-15	566	This study
1057	FR	Beaujeu(STEP)	Med Sea	Rhone	Saone	Ardières	46.1706	4.55722	352	52PTER	52PTER1	Hap.187	ACG7784	2	147	MT979629	TMGF749-15	566	This study
1058	FR	Chateau Gaillard	Med Sea	Rhone	Albarine/Ain	Seymard	45.9694	5.29639	229	56.1	56.1.1	Hap.188	ACY6805	2	148	MT979630	TMGF513-15	566	This study
1059	FR	Chateau Gaillard	Med Sea	Rhone	Albarine/Ain	Seymard	45.9694	5.29639	229	56.1	56.1.3	Hap.188	ACY6805	2	148	MT979631	TMGF1275-15	566	This study
1060	FR	Chateau Gaillard	Med Sea	Rhone	Albarine/Ain	Seymard	45.9694	5.29639	229	56.1	56.1.5	Hap.188	ACY6805	2	148	MT979632	TMGF514-15	566	This study
1061	FR	Chateau Gaillard	Med Sea	Rhone	Albarine/Ain	Seymard	45.9694	5.29639	229	56.1	56.1.7	Hap.188	ACY6805	2	148	MT979633	TMGF1276-15	566	This study
1062	FR	Chateau Gaillard	Med Sea	Rhone	Albarine/Ain	Seymard	45.9694	5.29639	229	56.1	56.1.8	Hap.124	ACH6569	2	148	MT979634	TMGF511-15	566	This study
1063	FR	2Echery	North Sea	Rhine	Giessen/Ill	Rui Aff Liepvrette	48.2295	7.16989	491	58.2	58.2.1	Hap.161	ACG7784	2	147	MT979635	TMGF916-15	566	This study
1064	FR	2Echery	North Sea	Rhine	Giessen/Ill	Rui Aff Liepvrette	48.2295	7.16989	491	58.2	58.2.2	Hap.4	ACG7784	2	147	MT979636	TMGF917-15	566	This study
1065	FR	4Bock	North Sea	Rhine	Giessen/Ill	Rui Aff Liepvrette	48.2465	7.17413	417	58.5	58.5.1	Hap.4	ACG7784	2	147	MT979637	TMGF936-15	566	This study
1066	FR	4Bock	North Sea	Rhine	Giessen/Ill	Rui Aff Liepvrette	48.2465	7.17413	417	58.5	58.5.10	Hap.4	ACG7784	2	147	MT979638	TMGF945-15	566	This study
1067	FR	4Bock	North Sea	Rhine	Giessen/Ill	Rui Aff Liepvrette	48.2465	7.17413	417	58.5	58.5.11	Hap.4	ACG7784	2	147	MT979639	TMGF946-15	566	This study
1068	FR	4Bock	North Sea	Rhine	Giessen/Ill	Rui Aff Liepvrette	48.2465	7.17413	417	58.5	58.5.12	Hap.4	ACG7784	2	147	MT979640	TMGF947-15	566	This study
1069	FR	4Bock	North Sea	Rhine	Giessen/Ill	Rui Aff Liepvrette	48.2465	7.17413	417	58.5	58.5.13	Hap.4	ACG7784	2	147	MT979641	TMGF948-15	566	This study
1070	FR	4Bock	North Sea	Rhine	Giessen/Ill	Rui Aff Liepvrette	48.2465	7.17413	417	58.5	58.5.14	Hap.4	ACG7784	2	147	MT979642	TMGF949-15	566	This study
1071	FR	4Bock	North Sea	Rhine	Giessen/Ill	Rui Aff Liepvrette	48.2465	7.17413	417	58.5	58.5.15	Hap.4	ACG7784	2	147	MT979643	TMGF950-15	566	This study
1072	FR	4Bock	North Sea	Rhine	Giessen/Ill	Rui Aff Liepvrette	48.2465	7.17413	417	58.5	58.5.16	Hap.4	ACG7784	2	147	MT979644	TMGF951-15	566	This study
1073	FR	4Bock	North Sea	Rhine	Giessen/Ill	Rui Aff Liepvrette	48.2465	7.17413	417	58.5	58.5.17	Hap.4	ACG7784	2	147	MT979645	TMGF952-15	566	This study
1074	FR	4Bock	North Sea	Rhine	Giessen/Ill	Rui Aff Liepvrette	48.2465	7.17413	417	58.5	58.5.18	Hap.4	ACG7784	2	147	MT979646	TMGF953-15	566	This study
1075	FR	4Bock	North Sea	Rhine	Giessen/Ill	Rui Aff Liepvrette	48.2465	7.17413	417	58.5	58.5.19	Hap.4	ACG7784	2	147	MT979647	TMGF954-15	566	This study
1076	FR	4Bock	North Sea	Rhine	Giessen/Ill	Rui Aff Liepvrette	48.2465	7.17413	417	58.5	58.5.2	Hap.4	ACG7784	2	147	MT979648	TMGF937-15	566	This study
1077	FR	4Bock	North Sea	Rhine	Giessen/Ill	Rui Aff Liepvrette	48.2465	7.17413	417	58.5	58.5.20	Hap.4	ACG7784	2	147	MT979649	TMGF955-15	566	This study
1078	FR	4Bock	North Sea	Rhine	Giessen/Ill	Rui Aff Liepvrette	48.2465	7.17413	417	58.5	58.5.21	Hap.4	ACG7784	2	147	MT979650	TMGF956-15	566	This study
1079	FR	4Bock	North Sea	Rhine	Giessen/Ill	Rui Aff Liepvrette	48.2465	7.17413	417	58.5	58.5.22	Hap.4	ACG7784	2	147	MT979651	TMGF957-15	566	This study
1080	FR	4Bock	North Sea	Rhine	Giessen/Ill	Rui Aff Liepvrette	48.2465	7.17413	417	58.5	58.5.23	Hap.4	ACG7784	2	147	MT979652	TMGF958-15	566	This study
1081	FR	4Bock	North Sea	Rhine	Giessen/Ill	Rui Aff Liepvrette	48.2465	7.17413	417	58.5	58.5.24	Hap.4	ACG7784	2	147	MT979653	TMGF959-15	566	This study
1082	FR	4Bock	North Sea	Rhine	Giessen/Ill	Rui Aff Liepvrette	48.2465	7.17413	417	58.5	58.5.26	Hap.4	ACG7784	2	147	MT979654	TMGF960-15	566	This study
1083	FR	4Bock	North Sea	Rhine	Giessen/Ill	Rui Aff Liepvrette	48.2465	7.17413	417	58.5	58.5.27	Hap.4	ACG7784	2	147	MT979655	TMGF961-15	566	This study
1084	FR	4Bock	North Sea	Rhine	Giessen/Ill	Rui Aff Liepvrette	48.2465	7.17413	417	58.5	58.5.28	Hap.4	ACG7784	2	147	MT979656	TMGF962-15	566	This study
1085	FR	4Bock	North Sea	Rhine	Giessen/Ill	Rui Aff Liepvrette	48.2465	7.17413	417	58.5	58.5.29	Hap.4	ACG7784	2	147	MT979657	TMGF963-15	566	This study
1086	FR	4Bock	North Sea	Rhine	Giessen/Ill	Rui Aff Liepvrette	48.2465	7.17413	417	58.5	58.5.3	Hap.4	ACG7784	2	147	MT979658	TMGF938-15	566	This study
1087	FR	4Bock	North Sea	Rhine	Giessen/Ill	Rui Aff Liepvrette	48.2465	7.17413	417	58.5	58.5.4	Hap.177	ACG7784	2	147	MT979659	TMGF939-15	566	This study
1088	FR	4Bock	North Sea	Rhine	Giessen/Ill	Rui Aff Liepvrette	48.2465	7.17413	417	58.5	58.5.5	Hap.4	ACG7784	2	147	MT979660	TMGF940-15	566	This study
1089	FR	4Bock	North Sea	Rhine	Giessen/Ill	Rui Aff Liepvrette	48.2465	7.17413	417	58.5	58.5.6	Hap.4	ACG7784	2	147	MT979661	TMGF941-15	566	This study
1090	FR	4Bock	North Sea	Rhine	Giessen/Ill	Rui Aff Liepvrette	48.2465	7.17413	417	58.5	58.5.7	Hap.4	ACG7784	2	147	MT979662	TMGF942-15	566	This study
1091	FR	4Bock	North Sea	Rhine	Giessen/Ill	Rui Aff Liepvrette	48.2465	7.17413	417	58.5	58.5.8	Hap.4	ACG7784	2	147	MT979663	TMGF943-15	566	This study
1092	FR	4Bock	North Sea	Rhine	Giessen/Ill	Rui Aff Liepvrette	48.2465	7.17413	417	58.5	58.5.9	Hap.4	ACG7784	2	147	MT979664	TMGF944-15	566	This study
1093	FR	6Fertrupt	North Sea	Rhine	Giessen/Ill	Le fertrupt Aff Liepvrette	48.2418	7.19924	437	59.1	59.1.1	Hap.4	ACG7784	2	147	MT979665	TMGF983-15	566	This study
1094	FR	6Fertrupt	North Sea	Rhine	Giessen/Ill	Le fertrupt Aff Liepvrette	48.2418	7.19924	437	59.1	59.1.2	Hap.4	ACG7784	2	147	MT979666	TMGF984-15	566	This study
1095	FR	19Timbach	North Sea	Rhine	Giessen/Ill	La Timbach Aff Liepvrette	48.2584	7.24051	364	59.3	59.3.1	Hap.4	ACG7784	2	147	MT979667	TMGF985-15	566	This study
1096	FR	19Timbach	North Sea	Rhine	Giessen/Ill	La Timbach Aff Liepvrette	48.2584	7.24051	364	59.3	59.3.10	Hap.4	ACG7784	2	147	MT979668	TMGF993-15	566	This study
1097	FR	19Timbach	North Sea	Rhine	Giessen/Ill	La Timbach Aff Liepvrette	48.2584	7.24051	364	59.3	59.3.11	Hap.4	ACG7784	2	147	MT979669	TMGF994-15	566	This study
1098	FR	19Timbach	North Sea	Rhine	Giessen/Ill	La Timbach Aff Liepvrette	48.2584	7.24051	364	59.3	59.3.12	Hap.4	ACG7784	2	147	MT979670	TMGF995-15	566	This study
1099	FR	19Timbach	North Sea	Rhine	Giessen/Ill	La Timbach Aff Liepvrette	48.2584	7.24051	364	59.3	59.3.13	Hap.4	ACG7784	2	147	MT979671	TMGF996-15	566	This study
1100	FR	19Timbach	North Sea	Rhine	Giessen/Ill	La Timbach Aff Liepvrette	48.2584	7.24051	364	59.3	59.3.14	Hap.4	ACG7784	2	147	MT979672	TMGF997-15	566	This study
1101	FR	19Timbach	North Sea	Rhine	Giessen/Ill	La Timbach Aff Liepvrette	48.2584	7.24051	364	59.3	59.3.16	Hap.4	ACG7784	2	147	MT979673	TMGF998-15	566	This study
1102	FR	19Timbach	North Sea	Rhine	Giessen/Ill	La Timbach Aff Liepvrette	48.2584	7.24051	364	59.3	59.3.17	Hap.4	ACG7784	2	147	MT979674	TMGF999-15	566	This study
1103	FR	19Timbach	North Sea	Rhine	Giessen/Ill	La Timbach Aff Liepvrette	48.2584	7.24051	364	59.3	59.3.18	Hap.4	ACG7784	2	147	MT979675	TMGF1000-15	566	This study
1104	FR	19Timbach	North Sea	Rhine	Giessen/Ill	La Timbach Aff Liepvrette	48.2584	7.24051	364	59.3	59.3.19	Hap.4	ACG7784	2	147	MT979676	TMGF1001-15	566	This study
1105	FR	19Timbach	North Sea	Rhine	Giessen/Ill	La Timbach Aff Liepvrette	48.2584	7.24051	364	59.3	59.3.2	Hap.4	ACG7784	2	147	MT979677	TMGF986-15	566	This study
1106	FR	19Timbach	North Sea	Rhine	Giessen/Ill	La Timbach Aff Liepvrette	48.2584	7.24051	364	59.3	59.3.20	Hap.4	ACG7784	2	147	MT979678	TMGF1002-15	566	This study
1107	FR	19Timbach	North Sea	Rhine	Giessen/Ill	La Timbach Aff Liepvrette	48.2584	7.24051	364	59.3	59.3.22	Hap.4	ACG7784	2	147	MT979679	TMGF1003-15	566	This study
1108	FR	19Timbach	North Sea	Rhine	Giessen/Ill	La Timbach Aff Liepvrette	48.2584	7.24051	364	59.3	59.3.3	Hap.4	ACG7784	2	147	MT979680	TMGF987-15	566	This study
1109	FR	19Timbach	North Sea	Rhine	Giessen/Ill	La Timbach Aff Liepvrette	48.2584	7.24051	364	59.3	59.3.4	Hap.4	ACG7784	2	147	MT979681	TMGF988-15	566	This study
1110	FR	19Timbach	North Sea	Rhine	Giessen/Ill	La Timbach Aff Liepvrette	48.2584	7.24051	364	59.3	59.3.5	Hap.4	ACG7784	2	147	MT979682	TMGF989-15	566	This study
1111	FR	19Timbach	North Sea	Rhine	Giessen/Ill	La Timbach Aff Liepvrette	48.2584	7.24051	364	59.3	59.3.7	Hap.4	ACG7784	2	147	MT979683	TMGF990-15	566	This study
1112	FR	19Timbach	North Sea	Rhine	Giessen/Ill	La Timbach Aff Liepvrette	48.2584	7.24051	364	59.3	59.3.8	Hap.4	ACG7784	2	147	MT979684	TMGF991-15	566	This study
1113	FR	19Timbach	North Sea	Rhine	Giessen/Ill	La Timbach Aff Liepvrette	48.2584	7.24051	364	59.3	59.3.9	Hap.4	ACG7784	2	147	MT979685	TMGF992-15	566	This study
1114	FR	20Saint Blaise	North Sea	Rhine	Giessen/Ill	Rui Aff Liepvrette	48.258	7.22067	343	59.4	59.4.1	Hap.189	ACG7784	2	147	MT979686	TMGF1004-15	566	This study
1115	FR	20Saint Blaise	North Sea	Rhine	Giessen/Ill	Rui Aff Liepvrette	48.258	7.22067	343	59.4	59.4.11	Hap.189	ACG7784	2	147	MT979687	TMGF1010-15	566	This study
1116	FR	20Saint Blaise	North Sea	Rhine	Giessen/Ill	Rui Aff Liepvrette	48.258	7.22067	343	59.4	59.4.13	Hap.4	ACG7784	2	147	MT979688	TMGF1011-15	566	This study
1117	FR	20Saint Blaise	North Sea	Rhine	Giessen/Ill	Rui Aff Liepvrette	48.258	7.22067	343	59.4	59.4.15	Hap.189	ACG7784	2	147	MT979689	TMGF1012-15	566	This study
1118	FR	20Saint Blaise	North Sea	Rhine	Giessen/Ill	Rui Aff Liepvrette	48.258	7.22067	343	59.4	59.4.2	Hap.189	ACG7784	2	147	MT979690	TMGF1005-15	566	This study
1119	FR	20Saint Blaise	North Sea	Rhine	Giessen/Ill	Rui Aff Liepvrette	48.258	7.22067	343	59.4	59.4.20	Hap.189	ACG7784	2	147	MT979691	TMGF1013-15	566	This study
1120	FR	20Saint Blaise	North Sea	Rhine	Giessen/Ill	Rui Aff Liepvrette	48.258	7.22067	343	59.4	59.4.3	Hap.190	ACG7784	2	147	MT979692	TMGF1006-15	566	This study
1121	FR	20Saint Blaise	North Sea	Rhine	Giessen/Ill	Rui Aff Liepvrette	48.258	7.22067	343	59.4	59.4.4	Hap.189	ACG7784	2	147	MT979693	TMGF1007-15	566	This study
1122	FR	20Saint Blaise	North Sea	Rhine	Giessen/Ill	Rui Aff Liepvrette	48.258	7.22067	343	59.4	59.4.6	Hap.189	ACG7784	2	147	MT979694	TMGF1008-15	566	This study
1123	FR	20Saint Blaise	North Sea	Rhine	Giessen/Ill	Rui Aff Liepvrette	48.258	7.22067	343	59.4	59.4.8	Hap.189	ACG7784	2	147	MT979695	TMGF1009-15	566	This study
1124	FR	Nooailly	Atlantic Ocean	Loire	Loire	La Teysonne	46.138	3.99552	281	6.2	6.2.1	Hap.13	ACH6569	2	148	MT979696	TMGF523-15	566	This study
1125	FR	Nooailly	Atlantic Ocean	Loire	Loire	La Teysonne	46.138	3.99552	281	6.2	6.2.2	Hap.13	ACH6569	2	148	MT979697	TMGF524-15	566	This study
1126	FR	Nooailly	Atlantic Ocean	Loire	Loire	La Teysonne	46.138	3.99552	281	6.2	6.2.3	Hap.13	ACH6569	2	148	MT979698	TMGF525-15	566	This study
1127	FR	Nooailly	Atlantic Ocean	Loire	Loire	La Teysonne	46.138	3.99552	281	6.2	6.2.4	Hap.13	ACH6569	2	148	MT979699	TMGF526-15	566	This study
1128	FR	Nooailly	Atlantic Ocean	Loire	Loire	La Teysonne	46.138	3.99552	281	6.2	6.2.5	Hap.13	ACH6569	2	148	MT979700	TMGF527-15	566	This study
1129	FR	Nooailly	Atlantic Ocean	Loire	Loire	La Teysonne	46.138	3.99552	281	6.2	6.2.6	Hap.13	ACH6569	2	148	MT979701	TMGF528-15	566	This study
1130	FR	Nooailly	Atlantic Ocean	Loire	Loire	La Teysonne	46.138	3.99552	281	6.2	6.2.7	Hap.13	ACH6569	2	148	MT979702	TMGF529-15	566	This study
1131	FR	8Liepvre	North Sea	Rhine	Giessen/Ill	Liepvrette	48.2711	7.28539	267	60.1	60.1.9	Hap.4	ACG7784	2	147	MT979703	TMGF1014-15	566	This study
1132	FR	15	North Sea	Rhine	Giessen/Ill	Rui Aff Liepvrette	48.2667	7.2917	304	60.3	60.3.1	Hap.4	ACG7784	2	147	MT979704	TMGF1036-15	566	This study
1133	FR	15	North Sea	Rhine	Giessen/Ill	Rui Aff Liepvrette	48.2667	7.2917	304	60.3	60.3.10	Hap.191	ACG7784	2	147	MT979705	TMGF1045-15	566	This study
1134	FR	15	North Sea	Rhine	Giessen/Ill	Rui Aff Liepvrette	48.2667	7.2917	304	60.3	60.3.11	Hap.4	ACG7784	2	147	MT979706	TMGF1046-15	566	This study
1135	FR	15	North Sea	Rhine	Giessen/Ill	Rui Aff Liepvrette	48.2667	7.2917	304	60.3	60.3.12	Hap.4	ACG7784	2	147	MT979707	TMGF1047-15	566	This study
1136	FR	15	North Sea	Rhine	Giessen/Ill	Rui Aff Liepvrette	48.2667	7.2917	304	60.3	60.3.13	Hap.4	ACG7784	2	147	MT979708	TMGF1048-15	566	This study
1137	FR	15	North Sea	Rhine	Giessen/Ill	Rui Aff Liepvrette	48.2667	7.2917	304	60.3	60.3.14	Hap.4	ACG7784	2	147	MT979709	TMGF1049-15	566	This study
1138	FR	15	North Sea	Rhine	Giessen/Ill	Rui Aff Liepvrette	48.2667	7.2917	304	60.3	60.3.15	Hap.4	ACG7784	2	147	MT979710	TMGF1050-15	566	This study
1139	FR	15	North Sea	Rhine	Giessen/Ill	Rui Aff Liepvrette	48.2667	7.2917	304	60.3	60.3.16	Hap.4	ACG7784	2	147	MT979711	TMGF1051-15	566	This study
1140	FR	15	North Sea	Rhine	Giessen/Ill	Rui Aff Liepvrette	48.2667	7.2917	304	60.3	60.3.17	Hap.4	ACG7784	2	147	MT979712	TMGF1052-15	566	This study
1141	FR	15	North Sea	Rhine	Giessen/Ill	Rui Aff Liepvrette	48.2667	7.2917	304	60.3	60.3.18	Hap.4	ACG7784	2	147	MT979713	TMGF1053-15	566	This study
1142	FR	15	North Sea	Rhine	Giessen/Ill	Rui Aff Liepvrette	48.2667	7.2917	304	60.3	60.3.19	Hap.4	ACG7784	2	147	MT979714	TMGF1054-15	566	This study
1143	FR	15	North Sea	Rhine	Giessen/Ill	Rui Aff Liepvrette	48.2667	7.2917	304	60.3	60.3.2	Hap.4	ACG7784	2	147	MT979715	TMGF1037-15	566	This study
1144	FR	15	North Sea	Rhine	Giessen/Ill	Rui Aff Liepvrette	48.2667	7.2917	304	60.3	60.3.20	Hap.4	ACG7784	2	147	MT979716	TMGF1055-15	566	This study
1145	FR	15	North Sea	Rhine	Giessen/Ill	Rui Aff Liepvrette	48.2667	7.2917	304	60.3	60.3.21	Hap.4	ACG7784	2	147	MT979717	TMGF1056-15	566	This study
1146	FR	15	North Sea	Rhine	Giessen/Ill	Rui Aff Liepvrette	48.2667	7.2917	304	60.3	60.3.22	Hap.4	ACG7784	2	147	MT979718	TMGF1057-15	566	This study
1147	FR	15	North Sea	Rhine	Giessen/Ill	Rui Aff Liepvrette	48.2667	7.2917	304	60.3	60.3.24	Hap.4	ACG7784	2	147	MT979719	TMGF1058-15	566	This study
1148	FR	15	North Sea	Rhine	Giessen/Ill	Rui Aff Liepvrette	48.2667	7.2917	304	60.3	60.3.25	Hap.4	ACG7784	2	147	MT979720	TMGF1059-15	566	This study
1149	FR	15	North Sea	Rhine	Giessen/Ill	Rui Aff Liepvrette	48.2667	7.2917	304	60.3	60.3.27	Hap.4	ACG7784	2	147	MT979721	TMGF1060-15	566	This study
1150	FR	15	North Sea	Rhine	Giessen/Ill	Rui Aff Liepvrette	48.2667	7.2917	304	60.3	60.3.28	Hap.4	ACG7784	2	147	MT979722	TMGF1061-15	566	This study
1151	FR	15	North Sea	Rhine	Giessen/Ill	Rui Aff Liepvrette	48.2667	7.2917	304	60.3	60.3.29	Hap.177	ACG7784	2	147	MT979723	TMGF1062-15	566	This study
1152	FR	15	North Sea	Rhine	Giessen/Ill	Rui Aff Liepvrette	48.2667	7.2917	304	60.3	60.3.3	Hap.4	ACG7784	2	147	MT979724	TMGF1038-15	566	This study
1153	FR	15	North Sea	Rhine	Giessen/Ill	Rui Aff Liepvrette	48.2667	7.2917	304	60.3	60.3.4	Hap.4	ACG7784	2	147	MT979725	TMGF1039-15	566	This study
1154	FR	15	North Sea	Rhine	Giessen/Ill	Rui Aff Liepvrette	48.2667	7.2917	304	60.3	60.3.5	Hap.4	ACG7784	2	147	MT979726	TMGF1040-15	566	This study
1155	FR	15	North Sea	Rhine	Giessen/Ill	Rui Aff Liepvrette	48.2667	7.2917	304	60.3	60.3.6	Hap.4	ACG7784	2	147	MT979727	TMGF1041-15	566	This study
1156	FR	15	North Sea	Rhine	Giessen/Ill	Rui Aff Liepvrette	48.2667	7.2917	304	60.3	60.3.7	Hap.4	ACG7784	2	147	MT979728	TMGF1042-15	566	This study
1157	FR	15	North Sea	Rhine	Giessen/Ill	Rui Aff Liepvrette	48.2667	7.2917	304	60.3	60.3.8	Hap.4	ACG7784	2	147	MT979729	TMGF1043-15	566	This study
1158	FR	15	North Sea	Rhine	Giessen/Ill	Rui Aff Liepvrette	48.2667	7.2917	304	60.3	60.3.9	Hap.4	ACG7784	2	147	MT979730	TMGF1044-15	566	This study
1159	FR	16	North Sea	Rhine	Giessen/Ill	Rui Aff Liepvrette	48.2647	7.27342	332	60.4	60.4.1	Hap.4	ACG7784	2	147	MT979731	TMGF1063-15	566	This study
1160	FR	16	North Sea	Rhine	Giessen/Ill	Rui Aff Liepvrette	48.2647	7.27342	332	60.4	60.4.10	Hap.4	ACG7784	2	147	MT979732	TMGF1069-15	566	This study
1161	FR	16	North Sea	Rhine	Giessen/Ill	Rui Aff Liepvrette	48.2647	7.27342	332	60.4	60.4.11	Hap.4	ACG7784	2	147	MT979733	TMGF1070-15	566	This study
1162	FR	16	North Sea	Rhine	Giessen/Ill	Rui Aff Liepvrette	48.2647	7.27342	332	60.4	60.4.12	Hap.4	ACG7784	2	147	MT979734	TMGF1071-15	566	This study
1163	FR	16	North Sea	Rhine	Giessen/Ill	Rui Aff Liepvrette	48.2647	7.27342	332	60.4	60.4.13	Hap.4	ACG7784	2	147	MT979735	TMGF1072-15	566	This study
1164	FR	16	North Sea	Rhine	Giessen/Ill	Rui Aff Liepvrette	48.2647	7.27342	332	60.4	60.4.14	Hap.4	ACG7784	2	147	MT979736	TMGF1073-15	566	This study
1165	FR	16	North Sea	Rhine	Giessen/Ill	Rui Aff Liepvrette	48.2647	7.27342	332	60.4	60.4.15	Hap.4	ACG7784	2	147	MT979737	TMGF1074-15	566	This study
1166	FR	16	North Sea	Rhine	Giessen/Ill	Rui Aff Liepvrette	48.2647	7.27342	332	60.4	60.4.16	Hap.4	ACG7784	2	147	MT979738	TMGF1075-15	566	This study
1167	FR	16	North Sea	Rhine	Giessen/Ill	Rui Aff Liepvrette	48.2647	7.27342	332	60.4	60.4.17	Hap.4	ACG7784	2	147	MT979739	TMGF1076-15	566	This study
1168	FR	16	North Sea	Rhine	Giessen/Ill	Rui Aff Liepvrette	48.2647	7.27342	332	60.4	60.4.18	Hap.192	ACG7784	2	147	MT979740	TMGF1077-15	566	This study
1169	FR	16	North Sea	Rhine	Giessen/Ill	Rui Aff Liepvrette	48.2647	7.27342	332	60.4	60.4.19	Hap.4	ACG7784	2	147	MT979741	TMGF1078-15	566	This study
1170	FR	16	North Sea	Rhine	Giessen/Ill	Rui Aff Liepvrette	48.2647	7.27342	332	60.4	60.4.2	Hap.4	ACG7784	2	147	MT979742	TMGF1064-15	566	This study
1171	FR	16	North Sea	Rhine	Giessen/Ill	Rui Aff Liepvrette	48.2647	7.27342	332	60.4	60.4.20	Hap.4	ACG7784	2	147	MT979743	TMGF1079-15	566	This study
1172	FR	16	North Sea	Rhine	Giessen/Ill	Rui Aff Liepvrette	48.2647	7.27342	332	60.4	60.4.21	Hap.4	ACG7784	2	147	MT979744	TMGF1080-15	566	This study
1173	FR	16	North Sea	Rhine	Giessen/Ill	Rui Aff Liepvrette	48.2647	7.27342	332	60.4	60.4.22	Hap.4	ACG7784	2	147	MT979745	TMGF1081-15	566	This study
1174	FR	16	North Sea	Rhine	Giessen/Ill	Rui Aff Liepvrette	48.2647	7.27342	332	60.4	60.4.24	Hap.4	ACG7784	2	147	MT979746	TMGF1082-15	566	This study
1175	FR	16	North Sea	Rhine	Giessen/Ill	Rui Aff Liepvrette	48.2647	7.27342	332	60.4	60.4.25	Hap.4	ACG7784	2	147	MT979747	TMGF1083-15	566	This study
1176	FR	16	North Sea	Rhine	Giessen/Ill	Rui Aff Liepvrette	48.2647	7.27342	332	60.4	60.4.26	Hap.4	ACG7784	2	147	MT979748	TMGF1084-15	566	This study
1177	FR	16	North Sea	Rhine	Giessen/Ill	Rui Aff Liepvrette	48.2647	7.27342	332	60.4	60.4.27	Hap.4	ACG7784	2	147	MT979749	TMGF1085-15	566	This study
1178	FR	16	North Sea	Rhine	Giessen/Ill	Rui Aff Liepvrette	48.2647	7.27342	332	60.4	60.4.28	Hap.4	ACG7784	2	147	MT979750	TMGF1086-15	566	This study
1179	FR	16	North Sea	Rhine	Giessen/Ill	Rui Aff Liepvrette	48.2647	7.27342	332	60.4	60.4.29	Hap.4	ACG7784	2	147	MT979751	TMGF1087-15	566	This study
1180	FR	16	North Sea	Rhine	Giessen/Ill	Rui Aff Liepvrette	48.2647	7.27342	332	60.4	60.4.3	Hap.4	ACG7784	2	147	MT979752	TMGF1065-15	566	This study
1181	FR	16	North Sea	Rhine	Giessen/Ill	Rui Aff Liepvrette	48.2647	7.27342	332	60.4	60.4.30	Hap.4	ACG7784	2	147	MT979753	TMGF1088-15	566	This study
1182	FR	16	North Sea	Rhine	Giessen/Ill	Rui Aff Liepvrette	48.2647	7.27342	332	60.4	60.4.31	Hap.4	ACG7784	2	147	MT979754	TMGF1089-15	566	This study
1183	FR	16	North Sea	Rhine	Giessen/Ill	Rui Aff Liepvrette	48.2647	7.27342	332	60.4	60.4.32	Hap.4	ACG7784	2	147	MT979755	TMGF1090-15	566	This study
1184	FR	16	North Sea	Rhine	Giessen/Ill	Rui Aff Liepvrette	48.2647	7.27342	332	60.4	60.4.33	Hap.4	ACG7784	2	147	MT979756	TMGF1091-15	566	This study
1185	FR	16	North Sea	Rhine	Giessen/Ill	Rui Aff Liepvrette	48.2647	7.27342	332	60.4	60.4.4	Hap.4	ACG7784	2	147	MT979757	TMGF1066-15	566	This study
1186	FR	16	North Sea	Rhine	Giessen/Ill	Rui Aff Liepvrette	48.2647	7.27342	332	60.4	60.4.6	Hap.4	ACG7784	2	147	MT979758	TMGF1067-15	566	This study
1187	FR	16	North Sea	Rhine	Giessen/Ill	Rui Aff Liepvrette	48.2647	7.27342	332	60.4	60.4.9	Hap.4	ACG7784	2	147	MT979759	TMGF1068-15	566	This study
1188	FR	17Estary	North Sea	Rhine	Giessen/Ill	Rui Aff Liepvrette	48.2661	7.26841	311	60.5	60.5.14	Hap.4	ACG7784	2	147	MT979760	TMGF1094-15	566	This study
1189	FR	17Estary	North Sea	Rhine	Giessen/Ill	Rui Aff Liepvrette	48.2661	7.26841	311	60.5	60.5.2	Hap.4	ACG7784	2	147	MT979761	TMGF1092-15	566	This study
1190	FR	17Estary	North Sea	Rhine	Giessen/Ill	Rui Aff Liepvrette	48.2661	7.26841	311	60.5	60.5.3	Hap.193	ACG7784	2	147	MT979762	TMGF1093-15	566	This study
1191	FR	18	North Sea	Rhine	Giessen/Ill	Rui Aff Liepvrette	48.2676	7.25963	294	60.6	60.6.1	Hap.194	ACG7784	2	147	MT979763	TMGF1095-15	566	This study
1192	FR	18	North Sea	Rhine	Giessen/Ill	Rui Aff Liepvrette	48.2676	7.25963	294	60.6	60.6.10	Hap.194	ACG7784	2	147	MT979764	TMGF1102-15	566	This study
1193	FR	18	North Sea	Rhine	Giessen/Ill	Rui Aff Liepvrette	48.2676	7.25963	294	60.6	60.6.12	Hap.194	ACG7784	2	147	MT979765	TMGF1103-15	566	This study
1194	FR	18	North Sea	Rhine	Giessen/Ill	Rui Aff Liepvrette	48.2676	7.25963	294	60.6	60.6.13	Hap.194	ACG7784	2	147	MT979766	TMGF1104-15	566	This study
1195	FR	18	North Sea	Rhine	Giessen/Ill	Rui Aff Liepvrette	48.2676	7.25963	294	60.6	60.6.14	Hap.125	ACG7784	2	147	MT979767	TMGF1105-15	566	This study
1196	FR	18	North Sea	Rhine	Giessen/Ill	Rui Aff Liepvrette	48.2676	7.25963	294	60.6	60.6.16	Hap.194	ACG7784	2	147	MT979768	TMGF1106-15	566	This study
1197	FR	18	North Sea	Rhine	Giessen/Ill	Rui Aff Liepvrette	48.2676	7.25963	294	60.6	60.6.17	Hap.194	ACG7784	2	147	MT979769	TMGF1107-15	566	This study
1198	FR	18	North Sea	Rhine	Giessen/Ill	Rui Aff Liepvrette	48.2676	7.25963	294	60.6	60.6.18	Hap.194	ACG7784	2	147	MT979770	TMGF1108-15	566	This study
1199	FR	18	North Sea	Rhine	Giessen/Ill	Rui Aff Liepvrette	48.2676	7.25963	294	60.6	60.6.19	Hap.194	ACG7784	2	147	MT979771	TMGF1109-15	566	This study
1200	FR	18	North Sea	Rhine	Giessen/Ill	Rui Aff Liepvrette	48.2676	7.25963	294	60.6	60.6.2	Hap.125	ACG7784	2	147	MT979772	TMGF1096-15	566	This study
1201	FR	18	North Sea	Rhine	Giessen/Ill	Rui Aff Liepvrette	48.2676	7.25963	294	60.6	60.6.20	Hap.195	ACG7784	2	147	MT979773	TMGF1110-15	566	This study
1202	FR	18	North Sea	Rhine	Giessen/Ill	Rui Aff Liepvrette	48.2676	7.25963	294	60.6	60.6.21	Hap.194	ACG7784	2	147	MT979774	TMGF1111-15	566	This study
1203	FR	18	North Sea	Rhine	Giessen/Ill	Rui Aff Liepvrette	48.2676	7.25963	294	60.6	60.6.3	Hap.194	ACG7784	2	147	MT979775	TMGF1097-15	566	This study
1204	FR	18	North Sea	Rhine	Giessen/Ill	Rui Aff Liepvrette	48.2676	7.25963	294	60.6	60.6.4	Hap.194	ACG7784	2	147	MT979776	TMGF1098-15	566	This study
1205	FR	18	North Sea	Rhine	Giessen/Ill	Rui Aff Liepvrette	48.2676	7.25963	294	60.6	60.6.5	Hap.194	ACG7784	2	147	MT979777	TMGF1099-15	566	This study
1206	FR	18	North Sea	Rhine	Giessen/Ill	Rui Aff Liepvrette	48.2676	7.25963	294	60.6	60.6.6	Hap.194	ACG7784	2	147	MT979778	TMGF1100-15	566	This study
1207	FR	18	North Sea	Rhine	Giessen/Ill	Rui Aff Liepvrette	48.2676	7.25963	294	60.6	60.6.7	Hap.194	ACG7784	2	147	MT979779	TMGF1101-15	566	This study
1208	FR	11Rosselbach	North Sea	Rhine	Giessen/Ill	Rösselbach Aff Liepvrette	48.2762	7.30799	324	61.2	61.2.11	Hap.196	ACG7784	2	147	MT979780	TMGF1139-15	566	This study
1209	FR	11Rosselbach	North Sea	Rhine	Giessen/Ill	Rösselbach Aff Liepvrette	48.2762	7.30799	324	61.2	61.2.12	Hap.196	ACG7784	2	147	MT979781	TMGF1140-15	566	This study
1210	FR	11Rosselbach	North Sea	Rhine	Giessen/Ill	Rösselbach Aff Liepvrette	48.2762	7.30799	324	61.2	61.2.13	Hap.196	ACG7784	2	147	MT979782	TMGF1141-15	566	This study
1211	FR	11Rosselbach	North Sea	Rhine	Giessen/Ill	Rösselbach Aff Liepvrette	48.2762	7.30799	324	61.2	61.2.14	Hap.196	ACG7784	2	147	MT979783	TMGF1142-15	566	This study
1212	FR	11Rosselbach	North Sea	Rhine	Giessen/Ill	Rösselbach Aff Liepvrette	48.2762	7.30799	324	61.2	61.2.15	Hap.196	ACG7784	2	147	MT979784	TMGF1143-15	566	This study
1213	FR	11Rosselbach	North Sea	Rhine	Giessen/Ill	Rösselbach Aff Liepvrette	48.2762	7.30799	324	61.2	61.2.17	Hap.196	ACG7784	2	147	MT979785	TMGF1144-15	566	This study
1214	FR	11Rosselbach	North Sea	Rhine	Giessen/Ill	Rösselbach Aff Liepvrette	48.2762	7.30799	324	61.2	61.2.18	Hap.196	ACG7784	2	147	MT979786	TMGF1145-15	566	This study
1215	FR	11Rosselbach	North Sea	Rhine	Giessen/Ill	Rösselbach Aff Liepvrette	48.2762	7.30799	324	61.2	61.2.19	Hap.197	ACG7784	2	147	MT979787	TMGF1146-15	566	This study
1216	FR	11Rosselbach	North Sea	Rhine	Giessen/Ill	Rösselbach Aff Liepvrette	48.2762	7.30799	324	61.2	61.2.2	Hap.158	ACG7784	2	147	MT979788	TMGF1134-15	566	This study
1217	FR	11Rosselbach	North Sea	Rhine	Giessen/Ill	Rösselbach Aff Liepvrette	48.2762	7.30799	324	61.2	61.2.21	Hap.196	ACG7784	2	147	MT979789	TMGF1147-15	566	This study
1218	FR	11Rosselbach	North Sea	Rhine	Giessen/Ill	Rösselbach Aff Liepvrette	48.2762	7.30799	324	61.2	61.2.22	Hap.196	ACG7784	2	147	MT979790	TMGF1148-15	566	This study
1219	FR	11Rosselbach	North Sea	Rhine	Giessen/Ill	Rösselbach Aff Liepvrette	48.2762	7.30799	324	61.2	61.2.23	Hap.196	ACG7784	2	147	MT979791	TMGF1149-15	566	This study
1220	FR	11Rosselbach	North Sea	Rhine	Giessen/Ill	Rösselbach Aff Liepvrette	48.2762	7.30799	324	61.2	61.2.24	Hap.196	ACG7784	2	147	MT979792	TMGF1150-15	566	This study
1221	FR	11Rosselbach	North Sea	Rhine	Giessen/Ill	Rösselbach Aff Liepvrette	48.2762	7.30799	324	61.2	61.2.25	Hap.196	ACG7784	2	147	MT979793	TMGF1151-15	566	This study
1222	FR	11Rosselbach	North Sea	Rhine	Giessen/Ill	Rösselbach Aff Liepvrette	48.2762	7.30799	324	61.2	61.2.3	Hap.196	ACG7784	2	147	MT979794	TMGF1135-15	566	This study
1223	FR	11Rosselbach	North Sea	Rhine	Giessen/Ill	Rösselbach Aff Liepvrette	48.2762	7.30799	324	61.2	61.2.5	Hap.196	ACG7784	2	147	MT979795	TMGF1136-15	566	This study
1224	FR	11Rosselbach	North Sea	Rhine	Giessen/Ill	Rösselbach Aff Liepvrette	48.2762	7.30799	324	61.2	61.2.6	Hap.196	ACG7784	2	147	MT979796	TMGF1137-15	566	This study
1225	FR	11Rosselbach	North Sea	Rhine	Giessen/Ill	Rösselbach Aff Liepvrette	48.2762	7.30799	324	61.2	61.2.9	Hap.196	ACG7784	2	147	MT979797	TMGF1138-15	566	This study
1226	FR	14Kalten	North Sea	Rhine	Giessen/Ill	Rui Aff Liepvrette	48.2727	7.33938	235	61.4	61.4.10	Hap.4	ACG7784	2	147	MT979798	TMGF1160-15	566	This study
1227	FR	14Kalten	North Sea	Rhine	Giessen/Ill	Rui Aff Liepvrette	48.2727	7.33938	235	61.4	61.4.11	Hap.4	ACG7784	2	147	MT979799	TMGF1161-15	566	This study
1228	FR	14Kalten	North Sea	Rhine	Giessen/Ill	Rui Aff Liepvrette	48.2727	7.33938	235	61.4	61.4.13	Hap.4	ACG7784	2	147	MT979800	TMGF1162-15	566	This study
1229	FR	14Kalten	North Sea	Rhine	Giessen/Ill	Rui Aff Liepvrette	48.2727	7.33938	235	61.4	61.4.14	Hap.4	ACG7784	2	147	MT979801	TMGF1163-15	566	This study
1230	FR	14Kalten	North Sea	Rhine	Giessen/Ill	Rui Aff Liepvrette	48.2727	7.33938	235	61.4	61.4.15	Hap.4	ACG7784	2	147	MT979802	TMGF1164-15	566	This study
1231	FR	14Kalten	North Sea	Rhine	Giessen/Ill	Rui Aff Liepvrette	48.2727	7.33938	235	61.4	61.4.17	Hap.4	ACG7784	2	147	MT979803	TMGF1165-15	566	This study
1232	FR	14Kalten	North Sea	Rhine	Giessen/Ill	Rui Aff Liepvrette	48.2727	7.33938	235	61.4	61.4.18	Hap.198	ACG7784	2	147	MT979804	TMGF1166-15	566	This study
1233	FR	14Kalten	North Sea	Rhine	Giessen/Ill	Rui Aff Liepvrette	48.2727	7.33938	235	61.4	61.4.19	Hap.4	ACG7784	2	147	MT979805	TMGF1167-15	566	This study
1234	FR	14Kalten	North Sea	Rhine	Giessen/Ill	Rui Aff Liepvrette	48.2727	7.33938	235	61.4	61.4.2	Hap.4	ACG7784	2	147	MT979806	TMGF1152-15	566	This study
1235	FR	14Kalten	North Sea	Rhine	Giessen/Ill	Rui Aff Liepvrette	48.2727	7.33938	235	61.4	61.4.20	Hap.4	ACG7784	2	147	MT979807	TMGF1168-15	566	This study
1236	FR	14Kalten	North Sea	Rhine	Giessen/Ill	Rui Aff Liepvrette	48.2727	7.33938	235	61.4	61.4.21	Hap.4	ACG7784	2	147	MT979808	TMGF1169-15	566	This study
1237	FR	14Kalten	North Sea	Rhine	Giessen/Ill	Rui Aff Liepvrette	48.2727	7.33938	235	61.4	61.4.22	Hap.4	ACG7784	2	147	MT979809	TMGF1170-15	566	This study
1238	FR	14Kalten	North Sea	Rhine	Giessen/Ill	Rui Aff Liepvrette	48.2727	7.33938	235	61.4	61.4.23	Hap.4	ACG7784	2	147	MT979810	TMGF1171-15	566	This study
1239	FR	14Kalten	North Sea	Rhine	Giessen/Ill	Rui Aff Liepvrette	48.2727	7.33938	235	61.4	61.4.3	Hap.194	ACG7784	2	147	MT979811	TMGF1153-15	566	This study
1240	FR	14Kalten	North Sea	Rhine	Giessen/Ill	Rui Aff Liepvrette	48.2727	7.33938	235	61.4	61.4.4	Hap.4	ACG7784	2	147	MT979812	TMGF1154-15	566	This study
1241	FR	14Kalten	North Sea	Rhine	Giessen/Ill	Rui Aff Liepvrette	48.2727	7.33938	235	61.4	61.4.5	Hap.4	ACG7784	2	147	MT979813	TMGF1155-15	566	This study
1242	FR	14Kalten	North Sea	Rhine	Giessen/Ill	Rui Aff Liepvrette	48.2727	7.33938	235	61.4	61.4.6	Hap.4	ACG7784	2	147	MT979814	TMGF1156-15	566	This study
1243	FR	14Kalten	North Sea	Rhine	Giessen/Ill	Rui Aff Liepvrette	48.2727	7.33938	235	61.4	61.4.7	Hap.4	ACG7784	2	147	MT979815	TMGF1157-15	566	This study
1244	FR	14Kalten	North Sea	Rhine	Giessen/Ill	Rui Aff Liepvrette	48.2727	7.33938	235	61.4	61.4.8	Hap.4	ACG7784	2	147	MT979816	TMGF1158-15	566	This study
1245	FR	14Kalten	North Sea	Rhine	Giessen/Ill	Rui Aff Liepvrette	48.2727	7.33938	235	61.4	61.4.9	Hap.4	ACG7784	2	147	MT979817	TMGF1159-15	566	This study
1246	FR	StPierre le Vieux	Med Sea	Rhone	Saone	La Grosne	46.2861	4.53566	359	7.2	7.2.2	Hap.199	ACG7784	2	147	MT979818	TMGF546-15	566	This study
1247	FR	StPierre le Vieux	Med Sea	Rhone	Saone	La Grosne	46.2861	4.53566	359	7.2	7.2.3	Hap.199	ACG7784	2	147	MT979819	TMGF547-15	566	This study
1248	FR	StPierre le Vieux	Med Sea	Rhone	Saone	La Grosne	46.2861	4.53566	359	7.2	7.2.8	Hap.199	ACG7784	2	147	MT979820	TMGF548-15	566	This study
1249	FR	La Barben Fontaine d`Adane	Med Sea	La Touloubre	La Touloubre	La Touloubre	43.6288	5.1747	111	ADA	ADA2F	Hap.200	ADB0020	2	118	MT979821	TMGF1503-16	558	This study
1250	FR	La Barben Fontaine d`Adane	Med Sea	La Touloubre	La Touloubre	La Touloubre	43.6288	5.1747	111	ADA	ADA2M	Hap.200	ADB0020	2	118	MT979822	TMGF1504-16	558	This study
1251	FR	La Barben Fontaine d`Adane	Med Sea	La Touloubre	La Touloubre	La Touloubre	43.6288	5.1747	111	ADA	ADA3F	Hap.200	ADB0020	2	118	MT979823	TMGF1505-16	558	This study
1252	FR	La Barben Fontaine d`Adane	Med Sea	La Touloubre	La Touloubre	La Touloubre	43.6288	5.1747	111	ADA	ADA3M	Hap.200	ADB0020	2	118	MT979824	TMGF1506-16	558	This study
1253	FR	La Barben Fontaine d`Adane	Med Sea	La Touloubre	La Touloubre	La Touloubre	43.6288	5.1747	111	ADA	ADA4F	Hap.200	ADB0020	2	118	MT979825	TMGF1507-16	558	This study
1254	FR	La Barben Fontaine d`Adane	Med Sea	La Touloubre	La Touloubre	La Touloubre	43.6288	5.1747	111	ADA	ADA4M	Hap.200	ADB0020	2	118	MT979826	TMGF1508-16	558	This study
1255	FR	La Barben Fontaine d`Adane	Med Sea	La Touloubre	La Touloubre	La Touloubre	43.6288	5.1747	111	ADA	ADA5F	Hap.201	ADB0020	2	118	MT979827	TMGF1509-16	558	This study
1256	FR	La Barben Fontaine d`Adane	Med Sea	La Touloubre	La Touloubre	La Touloubre	43.6288	5.1747	111	ADA	ADA5M	Hap.202	ADB0020	2	118	MT979828	TMGF1510-16	558	This study
1257	FR	La Barben Fontaine d`Adane	Med Sea	La Touloubre	La Touloubre	La Touloubre	43.6288	5.1747	111	ADA	ADA6F	Hap.200	ADB0020	2	118	MT979829	TMGF1511-16	558	This study
1258	FR	La Barben Fontaine d`Adane	Med Sea	La Touloubre	La Touloubre	La Touloubre	43.6288	5.1747	111	ADA	ADA6M	Hap.202	ADB0020	2	118	MT979830	TMGF1512-16	558	This study
1259	FR	La Barben Fontaine d`Adane	Med Sea	La Touloubre	La Touloubre	La Touloubre	43.6288	5.1747	111	ADA	ADA7F	Hap.203	ADB0020	2	118	MT979831	TMGF1513-16	558	This study
1260	FR	La Barben Fontaine d`Adane	Med Sea	La Touloubre	La Touloubre	La Touloubre	43.6288	5.1747	111	ADA	ADA7M	Hap.203	ADB0020	2	118	MT979832	TMGF1514-16	558	This study
1261	FR	Chaley	Med Sea	Rhone	Ain	Albarine	45.9353	5.53111	395	45.3ALBA	45.3ALBA2	Hap.204	ACY7561	2	148	MT979833	TMGF035-15	565	This study
1262	FR	Chaley	Med Sea	Rhone	Ain	Albarine	45.9353	5.53111	395	45.3ALBA	45.3ALBA3	Hap.204	ACY7561	2	148	MT979834	TMGF036-15	565	This study
1263	FR	Chaley	Med Sea	Rhone	Ain	Albarine	45.9353	5.53111	395	45.3ALBA	45.3ALBA4	Hap.204	ACY7561	2	148	MT979835	TMGF037-15	565	This study
1264	FR	Chaley	Med Sea	Rhone	Ain	Albarine	45.9353	5.53111	395	45.3ALBA	45.3ALBA5	Hap.204	ACY7561	2	148	MT979836	TMGF038-15	565	This study
1265	FR	Chaley	Med Sea	Rhone	Ain	Albarine	45.9353	5.53111	395	45.3ALBA	45.3ALBA6	Hap.204	ACY7561	2	148	MT979837	TMGF039-15	565	This study
1266	FR	Chaley	Med Sea	Rhone	Ain	Albarine	45.9353	5.53111	395	45.3ALBA	45.3ALBA9	Hap.204	ACY7561	2	148	MT979838	TMGF040-15	565	This study
1267	FR	Antheuil	Med Sea	Rhone	Ouche/Saone	Antheuil	47.1667	4.74722	569	Ant	Ant13f	Hap.205	ACH6569	2	148	MT979839	TMGF1515-16	558	This study
1268	FR	Antheuil	Med Sea	Rhone	Ouche/Saone	Antheuil	47.1667	4.74722	569	Ant	Ant14f	Hap.205	ACH6569	2	148	MT979840	TMGF1516-16	558	This study
1269	FR	Antheuil	Med Sea	Rhone	Ouche/Saone	Antheuil	47.1667	4.74722	569	Ant	Ant15f	Hap.205	ACH6569	2	148	MT979841	TMGF1517-16	558	This study
1270	FR	Antheuil	Med Sea	Rhone	Ouche/Saone	Antheuil	47.1667	4.74722	569	Ant	Ant17f	Hap.205	ACH6569	2	148	MT979842	TMGF1518-16	558	This study
1271	FR	Antheuil	Med Sea	Rhone	Ouche/Saone	Antheuil	47.1667	4.74722	569	Ant	Ant21f	Hap.205	ACH6569	2	148	MT979843	TMGF1519-16	558	This study
1272	FR	Antheuil	Med Sea	Rhone	Ouche/Saone	Antheuil	47.1667	4.74722	569	Ant	Ant23f	Hap.205	ACH6569	2	148	MT979844	TMGF1520-16	558	This study
1273	FR	Antheuil	Med Sea	Rhone	Ouche/Saone	Antheuil	47.1667	4.74722	569	Ant	Ant5p	Hap.205	ACH6569	2	148	MT979845	TMGF1521-16	558	This study
1274	FR	Antheuil	Med Sea	Rhone	Ouche/Saone	Antheuil	47.1667	4.74722	569	Ant	Ant6p	Hap.205	ACH6569	2	148	MT979846	TMGF1522-16	558	This study
1275	FR	Antheuil	Med Sea	Rhone	Ouche/Saone	Antheuil	47.1667	4.74722	569	Ant	Ant8p	Hap.205	ACH6569	2	148	MT979847	TMGF1523-16	558	This study
1276	FR	Pont de la D37	Med Sea	Rhone	Saone	Borne	47.194	5.45237	327	10Bo	10Bo10	Hap.206	ACG7784	2	147	MT411037	TMGF224-15	566	Lagrue et al. (2014)
1277	FR	Pont de la D37	Med Sea	Rhone	Saone	Borne	47.194	5.45237	327	10Bo	10Bo11	Hap.125	ACG7784	2	147	MT411038	TMGF225-15	566	Lagrue et al. (2014)
1278	FR	Pont de la D37	Med Sea	Rhone	Saone	Borne	47.194	5.45237	194	10Bo	10Bo12	Hap.125	ACG7784	2	147	MT411039	TMGF226-15	566	Lagrue et al. (2014)
1279	FR	Pont de la D37	Med Sea	Rhone	Saone	Borne	47.194	5.45237	194	10Bo	10Bo13	Hap.125	ACG7784	2	147	MT411040	TMGF227-15	566	Lagrue et al. (2014)
1280	FR	Pont de la D37	Med Sea	Rhone	Saone	Borne	47.194	5.45237	194	10Bo	10Bo14	Hap.125	ACG7784	2	147	MT411041	TMGF228-15	566	Lagrue et al. (2014)
1281	FR	Pont de la D37	Med Sea	Rhone	Saone	Borne	47.194	5.45237	229	10Bo	10Bo15	Hap.125	ACG7784	2	147	MT411042	TMGF229-15	566	Lagrue et al. (2014)
1282	FR	Pont de la D37	Med Sea	Rhone	Saone	Borne	47.194	5.45237	229	10Bo	10Bo18	Hap.125	ACG7784	2	147	MT411043	TMGF230-15	566	Lagrue et al. (2014)
1283	FR	Pont de la D37	Med Sea	Rhone	Saone	Borne	47.194	5.45237	229	10Bo	10Bo19	Hap.125	ACG7784	2	147	MT411044	TMGF231-15	566	Lagrue et al. (2014)
1284	FR	Pont de la D37	Med Sea	Rhone	Saone	Borne	47.194	5.45237	229	10Bo	10Bo20	Hap.125	ACG7784	2	147	MT411045	TMGF232-15	566	Lagrue et al. (2014)
1285	FR	Pont de la D37	Med Sea	Rhone	Saone	Borne	47.194	5.45237	229	10Bo	10Bo21	Hap.125	ACG7784	2	147	MT411046	TMGF233-15	566	Lagrue et al. (2014)
1286	FR	Pont de la D37	Med Sea	Rhone	Saone	Borne	47.194	5.45237	229	10Bo	10Bo22	Hap.125	ACG7784	2	147	MT411047	TMGF234-15	566	Lagrue et al. (2014)
1287	FR	Pont de la D37	Med Sea	Rhone	Saone	Borne	47.194	5.45237	229	10Bo	10Bo23	Hap.125	ACG7784	2	147	MT411048	TMGF235-15	566	Lagrue et al. (2014)
1288	FR	Pont de la D37	Med Sea	Rhone	Saone	Borne	47.194	5.45237	233	10Bo	10Bo24	Hap.125	ACG7784	2	147	MT411049	TMGF236-15	566	Lagrue et al. (2014)
1289	FR	Pont de la D37	Med Sea	Rhone	Saone	Borne	47.194	5.45237	233	10Bo	10Bo3	Hap.125	ACG7784	2	147	MT411050	TMGF217-15	566	Lagrue et al. (2014)
1290	FR	Pont de la D37	Med Sea	Rhone	Saone	Borne	47.194	5.45237	233	10Bo	10Bo4	Hap.125	ACG7784	2	147	MT411051	TMGF218-15	566	Lagrue et al. (2014)
1291	FR	Pont de la D37	Med Sea	Rhone	Saone	Borne	47.194	5.45237	233	10Bo	10Bo5	Hap.125	ACG7784	2	147	MT411052	TMGF219-15	566	Lagrue et al. (2014)
1292	FR	Pont de la D37	Med Sea	Rhone	Saone	Borne	47.194	5.45237	233	10Bo	10Bo6	Hap.125	ACG7784	2	147	MT411053	TMGF220-15	566	Lagrue et al. (2014)
1293	FR	Pont de la D37	Med Sea	Rhone	Saone	Borne	47.194	5.45237	233	10Bo	10Bo7	Hap.125	ACG7784	2	147	MT411054	TMGF221-15	566	Lagrue et al. (2014)
1294	FR	Pont de la D37	Med Sea	Rhone	Saone	Borne	47.194	5.45237	233	10Bo	10Bo8	Hap.125	ACG7784	2	147	MT411055	TMGF222-15	566	Lagrue et al. (2014)
1295	FR	Pont de la D37	Med Sea	Rhone	Saone	Borne	47.194	5.45237	233	10Bo	10Bo9	Hap.125	ACG7784	2	147	MT411056	TMGF223-15	566	Lagrue et al. (2014)
1296	FR	Pont de la RF en amont de La Feuillee	Med Sea	Rhone	Saone	Brizotte	47.2048	5.44228	233	11Br	11Br10	Hap.125	ACG7784	2	147	MT411057	TMGF241-15	566	Lagrue et al. (2014)
1297	FR	Pont de la RF en amont de La Feuillee	Med Sea	Rhone	Saone	Brizotte	47.2048	5.44228	233	11Br	11Br11	Hap.125	ACG7784	2	147	MT411058	TMGF242-15	566	Lagrue et al. (2014)
1298	FR	Pont de la RF en amont de La Feuillee	Med Sea	Rhone	Saone	Brizotte	47.2048	5.44228	233	11Br	11Br12	Hap.125	ACG7784	2	147	MT411059	TMGF243-15	566	Lagrue et al. (2014)
1299	FR	Pont de la RF en amont de La Feuillee	Med Sea	Rhone	Saone	Brizotte	47.2048	5.44228	233	11Br	11Br13	Hap.125	ACG7784	2	147	MT411060	TMGF244-15	566	Lagrue et al. (2014)
1300	FR	Pont de la RF en amont de La Feuillee	Med Sea	Rhone	Saone	Brizotte	47.2048	5.44228	233	11Br	11Br14	Hap.125	ACG7784	2	147	MT411061	TMGF245-15	566	Lagrue et al. (2014)
1301	FR	Pont de la RF en amont de La Feuillee	Med Sea	Rhone	Saone	Brizotte	47.2048	5.44228	233	11Br	11Br16	Hap.125	ACG7784	2	147	MT411062	TMGF246-15	566	Lagrue et al. (2014)
1302	FR	Pont de la RF en amont de La Feuillee	Med Sea	Rhone	Saone	Brizotte	47.2048	5.44228	233	11Br	11Br17	Hap.125	ACG7784	2	147	MT411063	TMGF247-15	566	Lagrue et al. (2014)
1303	FR	Pont de la RF en amont de La Feuillee	Med Sea	Rhone	Saone	Brizotte	47.2048	5.44228	233	11Br	11Br18	Hap.125	ACG7784	2	147	MT411064	TMGF248-15	566	Lagrue et al. (2014)
1304	FR	Pont de la RF en amont de La Feuillee	Med Sea	Rhone	Saone	Brizotte	47.2048	5.44228	233	11Br	11Br19	Hap.125	ACG7784	2	147	MT411065	TMGF249-15	566	Lagrue et al. (2014)
1305	FR	Pont de la RF en amont de La Feuillee	Med Sea	Rhone	Saone	Brizotte	47.2048	5.44228	233	11Br	11Br21	Hap.125	ACG7784	2	147	MT411066	TMGF250-15	566	Lagrue et al. (2014)
1306	FR	Pont de la RF en amont de La Feuillee	Med Sea	Rhone	Saone	Brizotte	47.2048	5.44228	233	11Br	11Br22	Hap.125	ACG7784	2	147	MT411067	TMGF251-15	566	Lagrue et al. (2014)
1307	FR	Pont de la RF en amont de La Feuillee	Med Sea	Rhone	Saone	Brizotte	47.2048	5.44228	233	11Br	11Br23	Hap.125	ACG7784	2	147	MT411068	TMGF252-15	566	Lagrue et al. (2014)
1308	FR	Pont de la RF en amont de La Feuillee	Med Sea	Rhone	Saone	Brizotte	47.2048	5.44228	233	11Br	11Br24	Hap.125	ACG7784	2	147	MT411069	TMGF253-15	566	Lagrue et al. (2014)
1309	FR	Pont de la RF en amont de La Feuillee	Med Sea	Rhone	Saone	Brizotte	47.2048	5.44228	233	11Br	11Br3	Hap.125	ACG7784	2	147	MT411070	TMGF237-15	566	Lagrue et al. (2014)
1310	FR	Pont de la RF en amont de La Feuillee	Med Sea	Rhone	Saone	Brizotte	47.2048	5.44228	233	11Br	11Br6	Hap.125	ACG7784	2	147	MT411071	TMGF238-15	566	Lagrue et al. (2014)
1311	FR	Pont de la RF en amont de La Feuillee	Med Sea	Rhone	Saone	Brizotte	47.2048	5.44228	233	11Br	11Br7	Hap.125	ACG7784	2	147	MT411072	TMGF239-15	566	Lagrue et al. (2014)
1312	FR	Pont de la RF en amont de La Feuillee	Med Sea	Rhone	Saone	Brizotte	47.2048	5.44228	208	11Br	11Br9	Hap.125	ACG7784	2	147	MT411073	TMGF240-15	566	Lagrue et al. (2014)
1313	FR	Pont de la RF en amont de La Feuillee	Med Sea	Rhone	Saone	Brizotte	47.2048	5.44228	208	11Br	12Cu1	Hap.38	ACH6569	2	148	MT411074	TMGF254-15	566	Lagrue et al. (2014)
1314	FR	Pont de la D71 a La Ferte	Med Sea	Rhone	Doubs	Cuisance	46.9456	5.65994	208	12Cu	12Cu10	Hap.38	ACH6569	2	148	MT411075	TMGF261-15	566	Lagrue et al. (2014)
1315	FR	Pont de la D71 a La Ferte	Med Sea	Rhone	Doubs	Cuisance	46.9456	5.65994	208	12Cu	12Cu11	Hap.124	ACH6569	2	148	MT411076	TMGF262-15	566	Lagrue et al. (2014)
1316	FR	Pont de la D71 a La Ferte	Med Sea	Rhone	Doubs	Cuisance	46.9456	5.65994	208	12Cu	12Cu12	Hap.120	ACY7468	2	120	MT411077	TMGF263-15	566	Lagrue et al. (2014)
1317	FR	Pont de la D71 a La Ferte	Med Sea	Rhone	Doubs	Cuisance	46.9456	5.65994	208	12Cu	12Cu16	Hap.120	ACY7468	2	120	MT411078	TMGF264-15	566	Lagrue et al. (2014)
1318	FR	Pont de la D71 a La Ferte	Med Sea	Rhone	Doubs	Cuisance	46.9456	5.65994	208	12Cu	12Cu17	Hap.38	ACH6569	2	148	MT411079	TMGF265-15	566	Lagrue et al. (2014)
1319	FR	Pont de la D71 a La Ferte	Med Sea	Rhone	Doubs	Cuisance	46.9456	5.65994	204	12Cu	12Cu18	Hap.124	ACH6569	2	148	MT411080	TMGF266-15	566	Lagrue et al. (2014)
1320	FR	Pont de la D71 a La Ferte	Med Sea	Rhone	Doubs	Cuisance	46.9456	5.65994	204	12Cu	12Cu19	Hap.124	ACH6569	2	148	MT411081	TMGF267-15	566	Lagrue et al. (2014)
1321	FR	Pont de la D71 a La Ferte	Med Sea	Rhone	Doubs	Cuisance	46.9456	5.65994	204	12Cu	12Cu2	Hap.38	ACH6569	2	148	MT411082	TMGF255-15	566	Lagrue et al. (2014)
1322	FR	Pont de la D71 a La Ferte	Med Sea	Rhone	Doubs	Cuisance	46.9456	5.65994	204	12Cu	12Cu20	Hap.124	ACH6569	2	148	MT411083	TMGF268-15	566	Lagrue et al. (2014)
1323	FR	Pont de la D71 a La Ferte	Med Sea	Rhone	Doubs	Cuisance	46.9456	5.65994	204	12Cu	12Cu22	Hap.124	ACH6569	2	148	MT411084	TMGF269-15	566	Lagrue et al. (2014)
1324	FR	Pont de la D71 a La Ferte	Med Sea	Rhone	Doubs	Cuisance	46.9456	5.65994	204	12Cu	12Cu23	Hap.124	ACH6569	2	148	MT411085	TMGF270-15	566	Lagrue et al. (2014)
1325	FR	Pont de la D71 a La Ferte	Med Sea	Rhone	Doubs	Cuisance	46.9456	5.65994	204	12Cu	12Cu24	Hap.124	ACH6569	2	148	MT411086	TMGF271-15	566	Lagrue et al. (2014)
1326	FR	Pont de la D71 a La Ferte	Med Sea	Rhone	Doubs	Cuisance	46.9456	5.65994	204	12Cu	12Cu4	Hap.124	ACH6569	2	148	MT411087	TMGF256-15	566	Lagrue et al. (2014)
1327	FR	Pont de la D71 a La Ferte	Med Sea	Rhone	Doubs	Cuisance	46.9456	5.65994	204	12Cu	12Cu5	Hap.120	ACY7468	2	120	MT411088	TMGF257-15	566	Lagrue et al. (2014)
1328	FR	Pont de la D71 a La Ferte	Med Sea	Rhone	Doubs	Cuisance	46.9456	5.65994	204	12Cu	12Cu6	Hap.124	ACH6569	2	148	MT411089	TMGF258-15	566	Lagrue et al. (2014)
1329	FR	Pont de la D71 a La Ferte	Med Sea	Rhone	Doubs	Cuisance	46.9456	5.65994	204	12Cu	12Cu8	Hap.124	ACH6569	2	148	MT411090	TMGF259-15	566	Lagrue et al. (2014)
1330	FR	Pont de la D71 a La Ferte	Med Sea	Rhone	Doubs	Cuisance	46.9456	5.65994	204	12Cu	12Cu9	Hap.124	ACH6569	2	148	MT411091	TMGF260-15	566	Lagrue et al. (2014)
1331	FR	Pont de la D31 Foret de Chaux	Med Sea	Rhone	Doubs	Doulonne	47.1204	5.73739	204	13Do	13Do1	Hap.36	ACG7784	2	147	MT411092	TMGF272-15	566	Lagrue et al. (2014)
1332	FR	Pont de la D31 Foret de Chaux	Med Sea	Rhone	Doubs	Doulonne	47.1204	5.73739	186	13Do	13Do10	Hap.36	ACG7784	2	147	MT411093	TMGF281-15	566	Lagrue et al. (2014)
1333	FR	Pont de la D31 Foret de Chaux	Med Sea	Rhone	Doubs	Doulonne	47.1204	5.73739	186	13Do	13Do11	Hap.36	ACG7784	2	147	MT411094	TMGF282-15	566	Lagrue et al. (2014)
1334	FR	Pont de la D31 Foret de Chaux	Med Sea	Rhone	Doubs	Doulonne	47.1204	5.73739	186	13Do	13Do12	Hap.36	ACG7784	2	147	MT411095	TMGF283-15	566	Lagrue et al. (2014)
1335	FR	Pont de la D31 Foret de Chaux	Med Sea	Rhone	Doubs	Doulonne	47.1204	5.73739	454	13Do	13Do13	Hap.36	ACG7784	2	147	MT411096	TMGF284-15	566	Lagrue et al. (2014)
1336	FR	Pont de la D31 Foret de Chaux	Med Sea	Rhone	Doubs	Doulonne	47.1204	5.73739	306	13Do	13Do15	Hap.36	ACG7784	2	147	MT411097	TMGF285-15	566	Lagrue et al. (2014)
1337	FR	Pont de la D31 Foret de Chaux	Med Sea	Rhone	Doubs	Doulonne	47.1204	5.73739	306	13Do	13Do16	Hap.36	ACG7784	2	147	MT411098	TMGF286-15	566	Lagrue et al. (2014)
1338	FR	Pont de la D31 Foret de Chaux	Med Sea	Rhone	Doubs	Doulonne	47.1204	5.73739	306	13Do	13Do18	Hap.36	ACG7784	2	147	MT411099	TMGF287-15	566	Lagrue et al. (2014)
1339	FR	Pont de la D31 Foret de Chaux	Med Sea	Rhone	Doubs	Doulonne	47.1204	5.73739	306	13Do	13Do19	Hap.36	ACG7784	2	147	MT411100	TMGF288-15	566	Lagrue et al. (2014)
1340	FR	Pont de la D31 Foret de Chaux	Med Sea	Rhone	Doubs	Doulonne	47.1204	5.73739	306	13Do	13Do2	Hap.36	ACG7784	2	147	MT411101	TMGF273-15	566	Lagrue et al. (2014)
1341	FR	Pont de la D31 Foret de Chaux	Med Sea	Rhone	Doubs	Doulonne	47.1204	5.73739	306	13Do	13Do20	Hap.36	ACG7784	2	147	MT411102	TMGF289-15	566	Lagrue et al. (2014)
1342	FR	Pont de la D31 Foret de Chaux	Med Sea	Rhone	Doubs	Doulonne	47.1204	5.73739	306	13Do	13Do21	Hap.36	ACG7784	2	147	MT411103	TMGF290-15	566	Lagrue et al. (2014)
1343	FR	Pont de la D31 Foret de Chaux	Med Sea	Rhone	Doubs	Doulonne	47.1204	5.73739	306	13Do	13Do22	Hap.36	ACG7784	2	147	MT411104	TMGF291-15	566	Lagrue et al. (2014)
1344	FR	Pont de la D31 Foret de Chaux	Med Sea	Rhone	Doubs	Doulonne	47.1204	5.73739	306	13Do	13Do23	Hap.36	ACG7784	2	147	MT411105	TMGF292-15	566	Lagrue et al. (2014)
1345	FR	Pont de la D31 Foret de Chaux	Med Sea	Rhone	Doubs	Doulonne	47.1204	5.73739	306	13Do	13Do24	Hap.36	ACG7784	2	147	MT411106	TMGF293-15	566	Lagrue et al. (2014)
1346	FR	Pont de la D31 Foret de Chaux	Med Sea	Rhone	Doubs	Doulonne	47.1204	5.73739	306	13Do	13Do3	Hap.207	ACG7784	2	147	MT411107	TMGF274-15	566	Lagrue et al. (2014)
1347	FR	Pont de la D31 Foret de Chaux	Med Sea	Rhone	Doubs	Doulonne	47.1204	5.73739	306	13Do	13Do4	Hap.36	ACG7784	2	147	MT411108	TMGF275-15	566	Lagrue et al. (2014)
1348	FR	Pont de la D31 Foret de Chaux	Med Sea	Rhone	Doubs	Doulonne	47.1204	5.73739	306	13Do	13Do5	Hap.36	ACG7784	2	147	MT411109	TMGF276-15	566	Lagrue et al. (2014)
1349	FR	Pont de la D31 Foret de Chaux	Med Sea	Rhone	Doubs	Doulonne	47.1204	5.73739	306	13Do	13Do6	Hap.36	ACG7784	2	147	MT411110	TMGF277-15	566	Lagrue et al. (2014)
1350	FR	Pont de la D31 Foret de Chaux	Med Sea	Rhone	Doubs	Doulonne	47.1204	5.73739	306	13Do	13Do7	Hap.36	ACG7784	2	147	MT411111	TMGF278-15	566	Lagrue et al. (2014)
1351	FR	Pont de la D31 Foret de Chaux	Med Sea	Rhone	Doubs	Doulonne	47.1204	5.73739	306	13Do	13Do8	Hap.208	ACG7784	2	147	MT411112	TMGF279-15	566	Lagrue et al. (2014)
1352	FR	Pont de la D31 Foret de Chaux	Med Sea	Rhone	Doubs	Doulonne	47.1204	5.73739	306	13Do	13Do9	Hap.36	ACG7784	2	147	MT411113	TMGF280-15	566	Lagrue et al. (2014)
1353	FR	Pont Rue du pont a ChargeylesGray	Med Sea	Rhone	Saone	Ecoulottes	47.4871	5.56998	306	14Ec	14Ec10	Hap.120	ACY7468	2	120	MT411114	TMGF299-15	566	Lagrue et al. (2014)
1354	FR	Pont Rue du pont a ChargeylesGray	Med Sea	Rhone	Saone	Ecoulottes	47.4871	5.56998	306	14Ec	14Ec12	Hap.120	ACY7468	2	120	MT411115	TMGF300-15	566	Lagrue et al. (2014)
1355	FR	Pont Rue du pont a ChargeylesGray	Med Sea	Rhone	Saone	Ecoulottes	47.4871	5.56998	286	14Ec	14Ec13	Hap.120	ACY7468	2	120	MT411116	TMGF301-15	566	Lagrue et al. (2014)
1356	FR	Pont Rue du pont a ChargeylesGray	Med Sea	Rhone	Saone	Ecoulottes	47.4871	5.56998	286	14Ec	14Ec14	Hap.120	ACY7468	2	120	MT411117	TMGF302-15	566	Lagrue et al. (2014)
1357	FR	Pont Rue du pont a ChargeylesGray	Med Sea	Rhone	Saone	Ecoulottes	47.4871	5.56998	286	14Ec	14Ec15	Hap.209	ACY7468	2	121	MT411118	TMGF303-15	566	Lagrue et al. (2014)
1358	FR	Pont Rue du pont a ChargeylesGray	Med Sea	Rhone	Saone	Ecoulottes	47.4871	5.56998	286	14Ec	14Ec16	Hap.120	ACY7468	2	120	MT411119	TMGF304-15	566	Lagrue et al. (2014)
1359	FR	Pont Rue du pont a ChargeylesGray	Med Sea	Rhone	Saone	Ecoulottes	47.4871	5.56998	286	14Ec	14Ec17	Hap.120	ACY7468	2	120	MT411120	TMGF305-15	566	Lagrue et al. (2014)
1360	FR	Pont Rue du pont a ChargeylesGray	Med Sea	Rhone	Saone	Ecoulottes	47.4871	5.56998	286	14Ec	14Ec18	Hap.120	ACY7468	2	120	MT411121	TMGF306-15	566	Lagrue et al. (2014)
1361	FR	Pont Rue du pont a ChargeylesGray	Med Sea	Rhone	Saone	Ecoulottes	47.4871	5.56998	396	14Ec	14Ec20	Hap.120	ACY7468	2	120	MT411122	TMGF307-15	566	Lagrue et al. (2014)
1362	FR	Pont Rue du pont a ChargeylesGray	Med Sea	Rhone	Saone	Ecoulottes	47.4871	5.56998	396	14Ec	14Ec21	Hap.120	ACY7468	2	120	MT411123	TMGF308-15	566	Lagrue et al. (2014)
1363	FR	Pont Rue du pont a ChargeylesGray	Med Sea	Rhone	Saone	Ecoulottes	47.4871	5.56998	242	14Ec	14Ec23	Hap.120	ACY7468	2	120	MT411124	TMGF309-15	566	Lagrue et al. (2014)
1364	FR	Pont Rue du pont a ChargeylesGray	Med Sea	Rhone	Saone	Ecoulottes	47.4871	5.56998	242	14Ec	14Ec3	Hap.209	ACY7468	2	121	MT411125	TMGF294-15	566	Lagrue et al. (2014)
1365	FR	Pont Rue du pont a ChargeylesGray	Med Sea	Rhone	Saone	Ecoulottes	47.4871	5.56998	242	14Ec	14Ec4	Hap.120	ACY7468	2	120	MT411126	TMGF295-15	566	Lagrue et al. (2014)
1366	FR	Pont Rue du pont a ChargeylesGray	Med Sea	Rhone	Saone	Ecoulottes	47.4871	5.56998	242	14Ec	14Ec6	Hap.209	ACY7468	2	121	MT411127	TMGF296-15	566	Lagrue et al. (2014)
1367	FR	Pont Rue du pont a ChargeylesGray	Med Sea	Rhone	Saone	Ecoulottes	47.4871	5.56998	242	14Ec	14Ec7	Hap.120	ACY7468	2	120	MT411128	TMGF297-15	566	Lagrue et al. (2014)
1368	FR	Pont Rue du pont a ChargeylesGray	Med Sea	Rhone	Saone	Ecoulottes	47.4871	5.56998	242	14Ec	14Ec9	Hap.120	ACY7468	2	120	MT411129	TMGF298-15	566	Lagrue et al. (2014)
1369	FR	Pont de la D115 VillyleMoutier	Med Sea	Rhone	Saone	Meuzin	47.0355	4.9983	242	15Me	15Me1	Hap.210	ACG7784	2	147	MT411130	TMGF310-15	566	Lagrue et al. (2014)
1370	FR	Pont de la D115 VillyleMoutier	Med Sea	Rhone	Saone	Meuzin	47.0355	4.9983	242	15Me	15Me10	Hap.210	ACG7784	2	147	MT411131	TMGF319-15	566	Lagrue et al. (2014)
1371	FR	Pont de la D115 VillyleMoutier	Med Sea	Rhone	Saone	Meuzin	47.0355	4.9983	229	15Me	15Me11	Hap.210	ACG7784	2	147	MT411132	TMGF320-15	566	Lagrue et al. (2014)
1372	FR	Pont de la D115 VillyleMoutier	Med Sea	Rhone	Saone	Meuzin	47.0355	4.9983	280	15Me	15Me12	Hap.210	ACG7784	2	147	MT411133	TMGF321-15	566	Lagrue et al. (2014)
1373	FR	Pont de la D115 VillyleMoutier	Med Sea	Rhone	Saone	Meuzin	47.0355	4.9983	280	15Me	15Me13	Hap.210	ACG7784	2	147	MT411134	TMGF322-15	566	Lagrue et al. (2014)
1374	FR	Pont de la D115 VillyleMoutier	Med Sea	Rhone	Saone	Meuzin	47.0355	4.9983	280	15Me	15Me14	Hap.210	ACG7784	2	147	MT411135	TMGF323-15	566	Lagrue et al. (2014)
1375	FR	Pont de la D115 VillyleMoutier	Med Sea	Rhone	Saone	Meuzin	47.0355	4.9983	280	15Me	15Me15	Hap.211	ACG7784	2	147	MT411136	TMGF324-15	566	Lagrue et al. (2014)
1376	FR	Pont de la D115 VillyleMoutier	Med Sea	Rhone	Saone	Meuzin	47.0355	4.9983	280	15Me	15Me16	Hap.210	ACG7784	2	147	MT411137	TMGF325-15	566	Lagrue et al. (2014)
1377	FR	Pont de la D115 VillyleMoutier	Med Sea	Rhone	Saone	Meuzin	47.0355	4.9983	280	15Me	15Me17	Hap.210	ACG7784	2	147	MT411138	TMGF326-15	566	Lagrue et al. (2014)
1378	FR	Pont de la D115 VillyleMoutier	Med Sea	Rhone	Saone	Meuzin	47.0355	4.9983	280	15Me	15Me18	Hap.211	ACG7784	2	147	MT411139	TMGF327-15	566	Lagrue et al. (2014)
1379	FR	Pont de la D115 VillyleMoutier	Med Sea	Rhone	Saone	Meuzin	47.0355	4.9983	280	15Me	15Me19	Hap.210	ACG7784	2	147	MT411140	TMGF328-15	566	Lagrue et al. (2014)
1380	FR	Pont de la D115 VillyleMoutier	Med Sea	Rhone	Saone	Meuzin	47.0355	4.9983	280	15Me	15Me2	Hap.212	ACG7784	2	147	MT411141	TMGF311-15	566	Lagrue et al. (2014)
1381	FR	Pont de la D115 VillyleMoutier	Med Sea	Rhone	Saone	Meuzin	47.0355	4.9983	280	15Me	15Me20	Hap.210	ACG7784	2	147	MT411142	TMGF329-15	566	Lagrue et al. (2014)
1382	FR	Pont de la D115 VillyleMoutier	Med Sea	Rhone	Saone	Meuzin	47.0355	4.9983	280	15Me	15Me21	Hap.210	ACG7784	2	147	MT411143	TMGF330-15	566	Lagrue et al. (2014)
1383	FR	Pont de la D115 VillyleMoutier	Med Sea	Rhone	Saone	Meuzin	47.0355	4.9983	291	15Me	15Me22	Hap.211	ACG7784	2	147	MT411144	TMGF331-15	566	Lagrue et al. (2014)
1384	FR	Pont de la D115 VillyleMoutier	Med Sea	Rhone	Saone	Meuzin	47.0355	4.9983	291	15Me	15Me23	Hap.210	ACG7784	2	147	MT411145	TMGF332-15	566	Lagrue et al. (2014)
1385	FR	Pont de la D115 VillyleMoutier	Med Sea	Rhone	Saone	Meuzin	47.0355	4.9983	291	15Me	15Me24	Hap.210	ACG7784	2	147	MT411146	TMGF333-15	566	Lagrue et al. (2014)
1386	FR	Pont de la D115 VillyleMoutier	Med Sea	Rhone	Saone	Meuzin	47.0355	4.9983	291	15Me	15Me3	Hap.210	ACG7784	2	147	MT411147	TMGF312-15	566	Lagrue et al. (2014)
1387	FR	Pont de la D115 VillyleMoutier	Med Sea	Rhone	Saone	Meuzin	47.0355	4.9983	291	15Me	15Me4	Hap.210	ACG7784	2	147	MT411148	TMGF313-15	566	Lagrue et al. (2014)
1388	FR	Pont de la D115 VillyleMoutier	Med Sea	Rhone	Saone	Meuzin	47.0355	4.9983	291	15Me	15Me5	Hap.210	ACG7784	2	147	MT411149	TMGF314-15	566	Lagrue et al. (2014)
1389	FR	Pont de la D115 VillyleMoutier	Med Sea	Rhone	Saone	Meuzin	47.0355	4.9983	291	15Me	15Me6	Hap.210	ACG7784	2	147	MT411150	TMGF315-15	566	Lagrue et al. (2014)
1390	FR	Pont de la D115 VillyleMoutier	Med Sea	Rhone	Saone	Meuzin	47.0355	4.9983	291	15Me	15Me7	Hap.210	ACG7784	2	147	MT411151	TMGF316-15	566	Lagrue et al. (2014)
1391	FR	Pont de la D115 VillyleMoutier	Med Sea	Rhone	Saone	Meuzin	47.0355	4.9983	291	15Me	15Me8	Hap.213	ACG7784	2	147	MT411152	TMGF317-15	566	Lagrue et al. (2014)
1392	FR	Pont de la D115 VillyleMoutier	Med Sea	Rhone	Saone	Meuzin	47.0355	4.9983	291	15Me	15Me9	Hap.210	ACG7784	2	147	MT411153	TMGF318-15	566	Lagrue et al. (2014)
1393	FR	Pont Rue de l`Abreuvoir a StBroing	Med Sea	Rhone	Saone	Morte	47.4468	5.69903	291	16Mo	16Mo1	Hap.214	ACG7784	2	147	MT411154	TMGF334-15	566	Lagrue et al. (2014)
1394	FR	Pont Rue de l`Abreuvoir a StBroing	Med Sea	Rhone	Saone	Morte	47.4468	5.69903	291	16Mo	16Mo13	Hap.36	ACG7784	2	147	MT411155	TMGF337-15	566	Lagrue et al. (2014)
1395	FR	Pont Rue de l`Abreuvoir a StBroing	Med Sea	Rhone	Saone	Morte	47.4468	5.69903	291	16Mo	16Mo14	Hap.36	ACG7784	2	147	MT411156	TMGF338-15	566	Lagrue et al. (2014)
1396	FR	Pont Rue de l`Abreuvoir a StBroing	Med Sea	Rhone	Saone	Morte	47.4468	5.69903	336	16Mo	16Mo15	Hap.36	ACG7784	2	147	MT411157	TMGF339-15	566	Lagrue et al. (2014)
1397	FR	Pont Rue de l`Abreuvoir a StBroing	Med Sea	Rhone	Saone	Morte	47.4468	5.69903	336	16Mo	16Mo18	Hap.36	ACG7784	2	147	MT411158	TMGF340-15	566	Lagrue et al. (2014)
1398	FR	Pont Rue de l`Abreuvoir a StBroing	Med Sea	Rhone	Saone	Morte	47.4468	5.69903	336	16Mo	16Mo20	Hap.36	ACG7784	2	147	MT411159	TMGF341-15	566	Lagrue et al. (2014)
1399	FR	Pont Rue de l`Abreuvoir a StBroing	Med Sea	Rhone	Saone	Morte	47.4468	5.69903	336	16Mo	16Mo21	Hap.36	ACG7784	2	147	MT411160	TMGF342-15	566	Lagrue et al. (2014)
1400	FR	Pont Rue de l`Abreuvoir a StBroing	Med Sea	Rhone	Saone	Morte	47.4468	5.69903	336	16Mo	16Mo24	Hap.125	ACG7784	2	147	MT411161	TMGF343-15	566	Lagrue et al. (2014)
1401	FR	Pont Rue de l`Abreuvoir a StBroing	Med Sea	Rhone	Saone	Morte	47.4468	5.69903	336	16Mo	16Mo6	Hap.36	ACG7784	2	147	MT411162	TMGF335-15	566	Lagrue et al. (2014)
1402	FR	Pont Rue de l`Abreuvoir a StBroing	Med Sea	Rhone	Saone	Morte	47.4468	5.69903	336	16Mo	16Mo7	Hap.125	ACG7784	2	147	MT411163	TMGF336-15	566	Lagrue et al. (2014)
1403	FR	Pont de la D960 a hauteur d`Orgeux	Med Sea	Rhone	Saone	Norges	47.3615	5.15838	336	17No	17No1	Hap.36	ACG7784	2	147	MT411164	TMGF344-15	566	Lagrue et al. (2014)
1404	FR	Pont de la D960 a hauteur d`Orgeux	Med Sea	Rhone	Saone	Norges	47.3615	5.15838	336	17No	17No10	Hap.215	ACG7784	2	147	MT411165	TMGF351-15	566	Lagrue et al. (2014)
1405	FR	Pont de la D960 a hauteur d`Orgeux	Med Sea	Rhone	Saone	Norges	47.3615	5.15838	336	17No	17No11	Hap.215	ACG7784	2	147	MT411166	TMGF352-15	566	Lagrue et al. (2014)
1406	FR	Pont de la D960 a hauteur d`Orgeux	Med Sea	Rhone	Saone	Norges	47.3615	5.15838	336	17No	17No12	Hap.215	ACG7784	2	147	MT411167	TMGF353-15	566	Lagrue et al. (2014)
1407	FR	Pont de la D960 a hauteur d`Orgeux	Med Sea	Rhone	Saone	Norges	47.3615	5.15838	336	17No	17No13	Hap.215	ACG7784	2	147	MT411168	TMGF354-15	566	Lagrue et al. (2014)
1408	FR	Pont de la D960 a hauteur d`Orgeux	Med Sea	Rhone	Saone	Norges	47.3615	5.15838	336	17No	17No14	Hap.36	ACG7784	2	147	MT411169	TMGF355-15	566	Lagrue et al. (2014)
1409	FR	Pont de la D960 a hauteur d`Orgeux	Med Sea	Rhone	Saone	Norges	47.3615	5.15838	336	17No	17No17	Hap.36	ACG7784	2	147	MT411170	TMGF356-15	566	Lagrue et al. (2014)
1410	FR	Pont de la D960 a hauteur d`Orgeux	Med Sea	Rhone	Saone	Norges	47.3615	5.15838	327	17No	17No19	Hap.215	ACG7784	2	147	MT411171	TMGF357-15	566	Lagrue et al. (2014)
1411	FR	Pont de la D960 a hauteur d`Orgeux	Med Sea	Rhone	Saone	Norges	47.3615	5.15838	812	17No	17No2	Hap.36	ACG7784	2	147	MT411172	TMGF345-15	566	Lagrue et al. (2014)
1412	FR	Pont de la D960 a hauteur d`Orgeux	Med Sea	Rhone	Saone	Norges	47.3615	5.15838	812	17No	17No23	Hap.215	ACG7784	2	147	MT411173	TMGF358-15	566	Lagrue et al. (2014)
1413	FR	Pont de la D960 a hauteur d`Orgeux	Med Sea	Rhone	Saone	Norges	47.3615	5.15838	812	17No	17No24	Hap.36	ACG7784	2	147	MT411174	TMGF359-15	566	Lagrue et al. (2014)
1414	FR	Pont de la D960 a hauteur d`Orgeux	Med Sea	Rhone	Saone	Norges	47.3615	5.15838	812	17No	17No3	Hap.216	ACG7784	2	147	MT411175	TMGF346-15	566	Lagrue et al. (2014)
1415	FR	Pont de la D960 a hauteur d`Orgeux	Med Sea	Rhone	Saone	Norges	47.3615	5.15838	812	17No	17No4	Hap.215	ACG7784	2	147	MT411176	TMGF347-15	566	Lagrue et al. (2014)
1416	FR	Pont de la D960 a hauteur d`Orgeux	Med Sea	Rhone	Saone	Norges	47.3615	5.15838	812	17No	17No7	Hap.215	ACG7784	2	147	MT411177	TMGF348-15	566	Lagrue et al. (2014)
1417	FR	Pont de la D960 a hauteur d`Orgeux	Med Sea	Rhone	Saone	Norges	47.3615	5.15838	812	17No	17No8	Hap.215	ACG7784	2	147	MT411178	TMGF349-15	566	Lagrue et al. (2014)
1418	FR	Pont de la D960 a hauteur d`Orgeux	Med Sea	Rhone	Saone	Norges	47.3615	5.15838	812	17No	17No9	Hap.217	ACG7784	2	147	MT411179	TMGF350-15	566	Lagrue et al. (2014)
1419	FR	Pont Rue du Moulin a Brainans	Med Sea	Rhone	Doubs	Orain	46.8653	5.62813	812	18Or	18Or10	Hap.124	ACH6569	2	148	MT411180	TMGF363-15	566	Lagrue et al. (2014)
1420	FR	Pont Rue du Moulin a Brainans	Med Sea	Rhone	Doubs	Orain	46.8653	5.62813	812	18Or	18Or11	Hap.218	ACH6569	2	148	MT411181	TMGF364-15	566	Lagrue et al. (2014)
1421	FR	Pont Rue du Moulin a Brainans	Med Sea	Rhone	Doubs	Orain	46.8653	5.62813	812	18Or	18Or12	Hap.124	ACH6569	2	148	MT411182	TMGF365-15	566	Lagrue et al. (2014)
1422	FR	Pont Rue du Moulin a Brainans	Med Sea	Rhone	Doubs	Orain	46.8653	5.62813	812	18Or	18Or13	Hap.124	ACH6569	2	148	MT411183	TMGF366-15	566	Lagrue et al. (2014)
1423	FR	Pont Rue du Moulin a Brainans	Med Sea	Rhone	Doubs	Orain	46.8653	5.62813	812	18Or	18Or14	Hap.124	ACH6569	2	148	MT411184	TMGF367-15	566	Lagrue et al. (2014)
1424	FR	Pont Rue du Moulin a Brainans	Med Sea	Rhone	Doubs	Orain	46.8653	5.62813	812	18Or	18Or15	Hap.218	ACH6569	2	148	MT411185	TMGF368-15	566	Lagrue et al. (2014)
1425	FR	Pont Rue du Moulin a Brainans	Med Sea	Rhone	Doubs	Orain	46.8653	5.62813	812	18Or	18Or16	Hap.124	ACH6569	2	148	MT411186	TMGF369-15	566	Lagrue et al. (2014)
1426	FR	Pont Rue du Moulin a Brainans	Med Sea	Rhone	Doubs	Orain	46.8653	5.62813	194	18Or	18Or17	Hap.124	ACH6569	2	148	MT411187	TMGF370-15	566	Lagrue et al. (2014)
1427	FR	Pont Rue du Moulin a Brainans	Med Sea	Rhone	Doubs	Orain	46.8653	5.62813	194	18Or	18Or18	Hap.124	ACH6569	2	148	MT411188	TMGF371-15	566	Lagrue et al. (2014)
1428	FR	Pont Rue du Moulin a Brainans	Med Sea	Rhone	Doubs	Orain	46.8653	5.62813	194	18Or	18Or19	Hap.219	ACH6569	2	148	MT411189	TMGF372-15	566	Lagrue et al. (2014)
1429	FR	Pont Rue du Moulin a Brainans	Med Sea	Rhone	Doubs	Orain	46.8653	5.62813	194	18Or	18Or23	Hap.124	ACH6569	2	148	MT411190	TMGF373-15	566	Lagrue et al. (2014)
1430	FR	Pont Rue du Moulin a Brainans	Med Sea	Rhone	Doubs	Orain	46.8653	5.62813	194	18Or	18Or24	Hap.38	ACH6569	2	148	MT411191	TMGF374-15	566	Lagrue et al. (2014)
1431	FR	Pont Rue du Moulin a Brainans	Med Sea	Rhone	Doubs	Orain	46.8653	5.62813	194	18Or	18Or3	Hap.124	ACH6569	2	148	MT411192	TMGF360-15	566	Lagrue et al. (2014)
1432	FR	Pont Rue du Moulin a Brainans	Med Sea	Rhone	Doubs	Orain	46.8653	5.62813	194	18Or	18Or4	Hap.124	ACH6569	2	148	MT411193	TMGF361-15	566	Lagrue et al. (2014)
1433	FR	Pont Rue du Moulin a Brainans	Med Sea	Rhone	Doubs	Orain	46.8653	5.62813	194	18Or	18Or6	Hap.124	ACH6569	2	148	MT411194	TMGF362-15	566	Lagrue et al. (2014)
1434	FR	Pont amont Parc de la Colombiere a Dijon	Med Sea	Rhone	Saone	Ouche	47.2985	5.03944	194	19Ou	19Ou1	Hap.120	ACY7468	2	120	MT411195	TMGF375-15	566	Lagrue et al. (2014)
1435	FR	Pont amont Parc de la Colombiere a Dijon	Med Sea	Rhone	Saone	Ouche	47.2985	5.03944	194	19Ou	19Ou12	Hap.120	ACY7468	2	120	MT411196	TMGF379-15	566	Lagrue et al. (2014)
1436	FR	Pont amont Parc de la Colombiere a Dijon	Med Sea	Rhone	Saone	Ouche	47.2985	5.03944	194	19Ou	19Ou13	Hap.120	ACY7468	2	120	MT411197	TMGF380-15	566	Lagrue et al. (2014)
1437	FR	Pont amont Parc de la Colombiere a Dijon	Med Sea	Rhone	Saone	Ouche	47.2985	5.03944	194	19Ou	19Ou14	Hap.120	ACY7468	2	120	MT411198	TMGF381-15	566	Lagrue et al. (2014)
1438	FR	Pont amont Parc de la Colombiere a Dijon	Med Sea	Rhone	Saone	Ouche	47.2985	5.03944	194	19Ou	19Ou16	Hap.120	ACY7468	2	120	MT411199	TMGF382-15	566	Lagrue et al. (2014)
1439	FR	Pont amont Parc de la Colombiere a Dijon	Med Sea	Rhone	Saone	Ouche	47.2985	5.03944	194	19Ou	19Ou19	Hap.120	ACY7468	2	120	MT411200	TMGF383-15	566	Lagrue et al. (2014)
1440	FR	Pont amont Parc de la Colombiere a Dijon	Med Sea	Rhone	Saone	Ouche	47.2985	5.03944	194	19Ou	19Ou2	Hap.120	ACY7468	2	120	MT411201	TMGF376-15	566	Lagrue et al. (2014)
1441	FR	Pont amont Parc de la Colombiere a Dijon	Med Sea	Rhone	Saone	Ouche	47.2985	5.03944	194	19Ou	19Ou20	Hap.120	ACY7468	2	120	MT411202	TMGF384-15	566	Lagrue et al. (2014)
1442	FR	Pont amont Parc de la Colombiere a Dijon	Med Sea	Rhone	Saone	Ouche	47.2985	5.03944	194	19Ou	19Ou3	Hap.120	ACY7468	2	120	MT411203	TMGF377-15	566	Lagrue et al. (2014)
1443	FR	Pont amont Parc de la Colombiere a Dijon	Med Sea	Rhone	Saone	Ouche	47.2985	5.03944	194	19Ou	19Ou8	Hap.120	ACY7468	2	120	MT411204	TMGF378-15	566	Lagrue et al. (2014)
1444	FR	Chechy	Atlantic Ocean	Loire	Loire	Arconse	46.463	4.309	194	1ArcDg	1ArcDg10	Hap.220	ACG7784	2	147	MT411205	TMGF170-15	566	Lagrue et al. (2014)
1445	FR	Chechy	Atlantic Ocean	Loire	Loire	Arconse	46.463	4.309	194	1ArcDg	1ArcDg11	Hap.220	ACG7784	2	147	MT411206	TMGF171-15	566	Lagrue et al. (2014)
1446	FR	Chechy	Atlantic Ocean	Loire	Loire	Arconse	46.463	4.309	194	1ArcDg	1ArcDg12	Hap.220	ACG7784	2	147	MT411207	TMGF172-15	566	Lagrue et al. (2014)
1447	FR	Chechy	Atlantic Ocean	Loire	Loire	Arconse	46.463	4.309	194	1ArcDg	1ArcDg14	Hap.220	ACG7784	2	147	MT411208	TMGF173-15	566	Lagrue et al. (2014)
1448	FR	Chechy	Atlantic Ocean	Loire	Loire	Arconse	46.463	4.309	194	1ArcDg	1ArcDg2	Hap.221	ACG7784	2	147	MT411209	TMGF163-15	566	Lagrue et al. (2014)
1449	FR	Chechy	Atlantic Ocean	Loire	Loire	Arconse	46.463	4.309	194	1ArcDg	1ArcDg3	Hap.221	ACG7784	2	147	MT411210	TMGF164-15	566	Lagrue et al. (2014)
1450	FR	Chechy	Atlantic Ocean	Loire	Loire	Arconse	46.463	4.309	194	1ArcDg	1ArcDg4	Hap.220	ACG7784	2	147	MT411211	TMGF165-15	566	Lagrue et al. (2014)
1451	FR	Chechy	Atlantic Ocean	Loire	Loire	Arconse	46.463	4.309	194	1ArcDg	1ArcDg5	Hap.220	ACG7784	2	147	MT411212	TMGF166-15	566	Lagrue et al. (2014)
1452	FR	Chechy	Atlantic Ocean	Loire	Loire	Arconse	46.463	4.309	194	1ArcDg	1ArcDg6	Hap.222	ACG7784	2	147	MT411213	TMGF167-15	566	Lagrue et al. (2014)
1453	FR	Chechy	Atlantic Ocean	Loire	Loire	Arconse	46.463	4.309	194	1ArcDg	1ArcDg7	Hap.220	ACG7784	2	147	MT411214	TMGF168-15	566	Lagrue et al. (2014)
1454	FR	Chechy	Atlantic Ocean	Loire	Loire	Arconse	46.463	4.309	194	1ArcDg	1ArcDg8	Hap.220	ACG7784	2	147	MT411215	TMGF169-15	566	Lagrue et al. (2014)
1455	FR	Pont de la D280 a hauteur d`Aubigney	Med Sea	Rhone	Saone	Résie	47.3246	5.53978	194	20Re	20Re10	Hap.120	ACY7468	2	120	MT411216	TMGF392-15	566	Lagrue et al. (2014)
1456	FR	Pont de la D280 a hauteur d`Aubigney	Med Sea	Rhone	Saone	Résie	47.3246	5.53978	194	20Re	20Re12	Hap.120	ACY7468	2	120	MT411217	TMGF393-15	566	Lagrue et al. (2014)
1457	FR	Pont de la D280 a hauteur d`Aubigney	Med Sea	Rhone	Saone	Résie	47.3246	5.53978	194	20Re	20Re13	Hap.120	ACY7468	2	120	MT411218	TMGF394-15	566	Lagrue et al. (2014)
1458	FR	Pont de la D280 a hauteur d`Aubigney	Med Sea	Rhone	Saone	Résie	47.3246	5.53978	194	20Re	20Re14	Hap.120	ACY7468	2	120	MT411219	TMGF395-15	566	Lagrue et al. (2014)
1459	FR	Pont de la D280 a hauteur d`Aubigney	Med Sea	Rhone	Saone	Résie	47.3246	5.53978	194	20Re	20Re15	Hap.120	ACY7468	2	120	MT411220	TMGF396-15	566	Lagrue et al. (2014)
1460	FR	Pont de la D280 a hauteur d`Aubigney	Med Sea	Rhone	Saone	Résie	47.3246	5.53978	194	20Re	20Re16	Hap.120	ACY7468	2	120	MT411221	TMGF397-15	566	Lagrue et al. (2014)
1461	FR	Pont de la D280 a hauteur d`Aubigney	Med Sea	Rhone	Saone	Résie	47.3246	5.53978	194	20Re	20Re18	Hap.120	ACY7468	2	120	MT411222	TMGF398-15	566	Lagrue et al. (2014)
1462	FR	Pont de la D280 a hauteur d`Aubigney	Med Sea	Rhone	Saone	Résie	47.3246	5.53978	194	20Re	20Re19	Hap.223	ACY7468	2	121	MT411223	TMGF399-15	566	Lagrue et al. (2014)
1463	FR	Pont de la D280 a hauteur d`Aubigney	Med Sea	Rhone	Saone	Résie	47.3246	5.53978	194	20Re	20Re2	Hap.120	ACY7468	2	120	MT411224	TMGF385-15	566	Lagrue et al. (2014)
1464	FR	Pont de la D280 a hauteur d`Aubigney	Med Sea	Rhone	Saone	Résie	47.3246	5.53978	229	20Re	20Re20	Hap.120	ACY7468	2	120	MT411225	TMGF400-15	566	Lagrue et al. (2014)
1465	FR	Pont de la D280 a hauteur d`Aubigney	Med Sea	Rhone	Saone	Résie	47.3246	5.53978	229	20Re	20Re21	Hap.120	ACY7468	2	120	MT411226	TMGF401-15	566	Lagrue et al. (2014)
1466	FR	Pont de la D280 a hauteur d`Aubigney	Med Sea	Rhone	Saone	Résie	47.3246	5.53978	229	20Re	20Re22	Hap.120	ACY7468	2	120	MT411227	TMGF402-15	566	Lagrue et al. (2014)
1467	FR	Pont de la D280 a hauteur d`Aubigney	Med Sea	Rhone	Saone	Résie	47.3246	5.53978	229	20Re	20Re24	Hap.125	ACG7784	2	147	MT411228	TMGF403-15	566	Lagrue et al. (2014)
1468	FR	Pont de la D280 a hauteur d`Aubigney	Med Sea	Rhone	Saone	Résie	47.3246	5.53978	229	20Re	20Re3	Hap.120	ACY7468	2	120	MT411229	TMGF386-15	566	Lagrue et al. (2014)
1469	FR	Pont de la D280 a hauteur d`Aubigney	Med Sea	Rhone	Saone	Résie	47.3246	5.53978	229	20Re	20Re4	Hap.120	ACY7468	2	120	MT411230	TMGF387-15	566	Lagrue et al. (2014)
1470	FR	Pont de la D280 a hauteur d`Aubigney	Med Sea	Rhone	Saone	Résie	47.3246	5.53978	229	20Re	20Re5	Hap.223	ACY7468	2	121	MT411231	TMGF388-15	566	Lagrue et al. (2014)
1471	FR	Pont de la D280 a hauteur d`Aubigney	Med Sea	Rhone	Saone	Résie	47.3246	5.53978	229	20Re	20Re6	Hap.120	ACY7468	2	120	MT411232	TMGF389-15	566	Lagrue et al. (2014)
1472	FR	Pont de la D280 a hauteur d`Aubigney	Med Sea	Rhone	Saone	Résie	47.3246	5.53978	229	20Re	20Re8	Hap.120	ACY7468	2	120	MT411233	TMGF390-15	566	Lagrue et al. (2014)
1473	FR	Pont de la D280 a hauteur d`Aubigney	Med Sea	Rhone	Saone	Résie	47.3246	5.53978	229	20Re	20Re9	Hap.120	ACY7468	2	120	MT411234	TMGF391-15	566	Lagrue et al. (2014)
1474	FR	Pont de la D65 sortie de Vezet	Med Sea	Rhone	Saone	Romaine	47.5316	5.88449	229	22Ro	22Ro1	Hap.36	ACG7784	2	147	MT411235	TMGF404-15	566	Lagrue et al. (2014)
1475	FR	Pont de la D65 sortie de Vezet	Med Sea	Rhone	Saone	Romaine	47.5316	5.88449	229	22Ro	22Ro10	Hap.36	ACG7784	2	147	MT411236	TMGF410-15	566	Lagrue et al. (2014)
1476	FR	Pont de la D65 sortie de Vezet	Med Sea	Rhone	Saone	Romaine	47.5316	5.88449	229	22Ro	22Ro11	Hap.36	ACG7784	2	147	MT411237	TMGF411-15	566	Lagrue et al. (2014)
1477	FR	Pont de la D65 sortie de Vezet	Med Sea	Rhone	Saone	Romaine	47.5316	5.88449	229	22Ro	22Ro12	Hap.36	ACG7784	2	147	MT411238	TMGF412-15	566	Lagrue et al. (2014)
1478	FR	Pont de la D65 sortie de Vezet	Med Sea	Rhone	Saone	Romaine	47.5316	5.88449	229	22Ro	22Ro16	Hap.36	ACG7784	2	147	MT411239	TMGF413-15	566	Lagrue et al. (2014)
1479	FR	Pont de la D65 sortie de Vezet	Med Sea	Rhone	Saone	Romaine	47.5316	5.88449	229	22Ro	22Ro17	Hap.36	ACG7784	2	147	MT411240	TMGF414-15	566	Lagrue et al. (2014)
1480	FR	Pont de la D65 sortie de Vezet	Med Sea	Rhone	Saone	Romaine	47.5316	5.88449	229	22Ro	22Ro21	Hap.36	ACG7784	2	147	MT411241	TMGF415-15	566	Lagrue et al. (2014)
1481	FR	Pont de la D65 sortie de Vezet	Med Sea	Rhone	Saone	Romaine	47.5316	5.88449	239	22Ro	22Ro23	Hap.36	ACG7784	2	147	MT411242	TMGF416-15	566	Lagrue et al. (2014)
1482	FR	Pont de la D65 sortie de Vezet	Med Sea	Rhone	Saone	Romaine	47.5316	5.88449	239	22Ro	22Ro24	Hap.36	ACG7784	2	147	MT411243	TMGF417-15	566	Lagrue et al. (2014)
1483	FR	Pont de la D65 sortie de Vezet	Med Sea	Rhone	Saone	Romaine	47.5316	5.88449	239	22Ro	22Ro3	Hap.36	ACG7784	2	147	MT411244	TMGF405-15	566	Lagrue et al. (2014)
1484	FR	Pont de la D65 sortie de Vezet	Med Sea	Rhone	Saone	Romaine	47.5316	5.88449	239	22Ro	22Ro4	Hap.36	ACG7784	2	147	MT411245	TMGF406-15	566	Lagrue et al. (2014)
1485	FR	Pont de la D65 sortie de Vezet	Med Sea	Rhone	Saone	Romaine	47.5316	5.88449	239	22Ro	22Ro5	Hap.36	ACG7784	2	147	MT411246	TMGF407-15	566	Lagrue et al. (2014)
1486	FR	Pont de la D65 sortie de Vezet	Med Sea	Rhone	Saone	Romaine	47.5316	5.88449	239	22Ro	22Ro7	Hap.36	ACG7784	2	147	MT411247	TMGF408-15	566	Lagrue et al. (2014)
1487	FR	Pont de la D65 sortie de Vezet	Med Sea	Rhone	Saone	Romaine	47.5316	5.88449	239	22Ro	22Ro9	Hap.36	ACG7784	2	147	MT411248	TMGF409-15	566	Lagrue et al. (2014)
1488	FR	Pont de la D21 a Noiron	Med Sea	Rhone	Saone	Ténise	47.3849	5.62677	239	23Te	23Te12	Hap.120	ACY7468	2	120	MT411249	TMGF420-15	566	Lagrue et al. (2014)
1489	FR	Pont de la D21 a Noiron	Med Sea	Rhone	Saone	Ténise	47.3849	5.62677	239	23Te	23Te13	Hap.120	ACY7468	2	120	MT411250	TMGF421-15	566	Lagrue et al. (2014)
1490	FR	Pont de la D21 a Noiron	Med Sea	Rhone	Saone	Ténise	47.3849	5.62677	239	23Te	23Te14	Hap.120	ACY7468	2	120	MT411251	TMGF422-15	566	Lagrue et al. (2014)
1491	FR	Pont de la D21 a Noiron	Med Sea	Rhone	Saone	Ténise	47.3849	5.62677	239	23Te	23Te16	Hap.120	ACY7468	2	120	MT411252	TMGF1231-15	566	Lagrue et al. (2014)
1492	FR	Pont de la D21 a Noiron	Med Sea	Rhone	Saone	Ténise	47.3849	5.62677	239	23Te	23Te18	Hap.224	ACY7468	2	121	MT411253	TMGF423-15	566	Lagrue et al. (2014)
1493	FR	Pont de la D21 a Noiron	Med Sea	Rhone	Saone	Ténise	47.3849	5.62677	239	23Te	23Te19	Hap.120	ACY7468	2	120	MT411254	TMGF424-15	566	Lagrue et al. (2014)
1494	FR	Pont de la D21 a Noiron	Med Sea	Rhone	Saone	Ténise	47.3849	5.62677	239	23Te	23Te22	Hap.120	ACY7468	2	120	MT411255	TMGF425-15	566	Lagrue et al. (2014)
1495	FR	Pont de la D21 a Noiron	Med Sea	Rhone	Saone	Ténise	47.3849	5.62677	239	23Te	23Te23	Hap.120	ACY7468	2	120	MT411256	TMGF426-15	566	Lagrue et al. (2014)
1496	FR	Pont de la D21 a Noiron	Med Sea	Rhone	Saone	Ténise	47.3849	5.62677	239	23Te	23Te24	Hap.120	ACY7468	2	120	MT411257	TMGF427-15	566	Lagrue et al. (2014)
1497	FR	Pont de la D21 a Noiron	Med Sea	Rhone	Saone	Ténise	47.3849	5.62677	239	23Te	23Te8	Hap.120	ACY7468	2	120	MT411258	TMGF418-15	566	Lagrue et al. (2014)
1498	FR	Pont de la D21 a Noiron	Med Sea	Rhone	Saone	Ténise	47.3849	5.62677	239	23Te	23Te9	Hap.120	ACY7468	2	120	MT411259	TMGF419-15	566	Lagrue et al. (2014)
1499	FR	D7 en amont du Val Suzon	Med Sea	Rhone	Saone	Val Suzon	47.404	4.88374	239	24VsGg	24VsGg11	Hap.225	ACH6569	2	148	MT411260	TMGF428-15	566	Lagrue et al. (2014)
1500	FR	Pont de la D15 a Brans	Med Sea	Rhone	Saone	Vèze	47.2337	5.57714	239	25Ve	25Ve11	Hap.120	ACY7468	2	120	MT411261	TMGF434-15	566	Lagrue et al. (2014)
1501	FR	Pont de la D15 a Brans	Med Sea	Rhone	Saone	Vèze	47.2337	5.57714	239	25Ve	25Ve22	Hap.120	ACY7468	2	120	MT411262	TMGF435-15	566	Lagrue et al. (2014)
1502	FR	Pont de la D15 a Brans	Med Sea	Rhone	Saone	Vèze	47.2337	5.57714	239	25Ve	25Ve24	Hap.120	ACY7468	2	120	MT411263	TMGF436-15	566	Lagrue et al. (2014)
1503	FR	Pont de la D15 a Brans	Med Sea	Rhone	Saone	Vèze	47.2337	5.57714	198	25Ve	25Ve3	Hap.120	ACY7468	2	120	MT411264	TMGF429-15	566	Lagrue et al. (2014)
1504	FR	Pont de la D15 a Brans	Med Sea	Rhone	Saone	Vèze	47.2337	5.57714	198	25Ve	25Ve4	Hap.120	ACY7468	2	120	MT411265	TMGF430-15	566	Lagrue et al. (2014)
1505	FR	Pont de la D15 a Brans	Med Sea	Rhone	Saone	Vèze	47.2337	5.57714	198	25Ve	25Ve5	Hap.120	ACY7468	2	120	MT411266	TMGF431-15	566	Lagrue et al. (2014)
1506	FR	Pont de la D15 a Brans	Med Sea	Rhone	Saone	Vèze	47.2337	5.57714	198	25Ve	25Ve8	Hap.120	ACY7468	2	120	MT411267	TMGF432-15	566	Lagrue et al. (2014)
1507	FR	Pont de la D15 a Brans	Med Sea	Rhone	Saone	Vèze	47.2337	5.57714	198	25Ve	25Ve9	Hap.120	ACY7468	2	120	MT411268	TMGF433-15	566	Lagrue et al. (2014)
1508	FR	Pont de la D30, aval de Talmay	Med Sea	Rhone	Saone	Vingeanne	47.3477	5.45243	198	26Vi or ViFg	26Vi1	Hap.120	ACY7468	2	120	MT411269	TMGF437-15	566	Lagrue et al. (2014)
1509	FR	Pont de la D30, aval de Talmay	Med Sea	Rhone	Saone	Vingeanne	47.3477	5.45243	198	26Vi or ViFg	26Vi10	Hap.226	ACG7784	2	147	MT411270	TMGF443-15	566	Lagrue et al. (2014)
1510	FR	Pont de la D30, aval de Talmay	Med Sea	Rhone	Saone	Vingeanne	47.3477	5.45243	198	26Vi or ViFg	26Vi12	Hap.226	ACG7784	2	147	MT411271	TMGF444-15	566	Lagrue et al. (2014)
1511	FR	Pont de la D30, aval de Talmay	Med Sea	Rhone	Saone	Vingeanne	47.3477	5.45243	198	26Vi or ViFg	26Vi13	Hap.226	ACG7784	2	147	MT411272	TMGF445-15	566	Lagrue et al. (2014)
1512	FR	Pont de la D30, aval de Talmay	Med Sea	Rhone	Saone	Vingeanne	47.3477	5.45243	198	26Vi or ViFg	26Vi16	Hap.226	ACG7784	2	147	MT411273	TMGF446-15	566	Lagrue et al. (2014)
1513	FR	Pont de la D30, aval de Talmay	Med Sea	Rhone	Saone	Vingeanne	47.3477	5.45243	198	26Vi or ViFg	26Vi17	Hap.120	ACY7468	2	120	MT411274	TMGF447-15	566	Lagrue et al. (2014)
1514	FR	Pont de la D30, aval de Talmay	Med Sea	Rhone	Saone	Vingeanne	47.3477	5.45243	198	26Vi or ViFg	26Vi18	Hap.120	ACY7468	2	120	MT411275	TMGF448-15	566	Lagrue et al. (2014)
1515	FR	Pont de la D30, aval de Talmay	Med Sea	Rhone	Saone	Vingeanne	47.3477	5.45243	198	26Vi or ViFg	26Vi19	Hap.226	ACG7784	2	147	MT411276	TMGF449-15	566	Lagrue et al. (2014)
1516	FR	Pont de la D30, aval de Talmay	Med Sea	Rhone	Saone	Vingeanne	47.3477	5.45243	198	26Vi or ViFg	26Vi23	Hap.120	ACY7468	2	120	MT411277	TMGF450-15	566	Lagrue et al. (2014)
1517	FR	Pont de la D30, aval de Talmay	Med Sea	Rhone	Saone	Vingeanne	47.3477	5.45243	198	26Vi or ViFg	26Vi3	Hap.226	ACG7784	2	147	MT411278	TMGF438-15	566	Lagrue et al. (2014)
1518	FR	Pont de la D30, aval de Talmay	Med Sea	Rhone	Saone	Vingeanne	47.3477	5.45243	198	26Vi or ViFg	26Vi4	Hap.120	ACY7468	2	120	MT411279	TMGF439-15	566	Lagrue et al. (2014)
1519	FR	Pont de la D30, aval de Talmay	Med Sea	Rhone	Saone	Vingeanne	47.3477	5.45243	187	26Vi or ViFg	26Vi6	Hap.226	ACG7784	2	147	MT411280	TMGF440-15	566	Lagrue et al. (2014)
1520	FR	Pont de la D30, aval de Talmay	Med Sea	Rhone	Saone	Vingeanne	47.3477	5.45243	187	26Vi or ViFg	26Vi8	Hap.226	ACG7784	2	147	MT411281	TMGF441-15	566	Lagrue et al. (2014)
1521	FR	Pont de la D30, aval de Talmay	Med Sea	Rhone	Saone	Vingeanne	47.3477	5.45243	187	26Vi or ViFg	26Vi9	Hap.120	ACY7468	2	120	MT411282	TMGF442-15	566	Lagrue et al. (2014)
1522	FR	Pont de la D30, aval de Talmay	Med Sea	Rhone	Saone	Vingeanne	47.3477	5.45243	187	26Vi or ViFg	26ViFg1	Hap.227	ACG7784	2	147	MT411283	TMGF451-15	566	Lagrue et al. (2014)
1523	FR	Pont de la D30, aval de Talmay	Med Sea	Rhone	Saone	Vingeanne	47.3477	5.45243	187	26Vi or ViFg	26ViFg10	Hap.226	ACG7784	2	147	MT411284	TMGF458-15	566	Lagrue et al. (2014)
1524	FR	Pont de la D30, aval de Talmay	Med Sea	Rhone	Saone	Vingeanne	47.3477	5.45243	187	26Vi or ViFg	26ViFg13	Hap.228	ACG7784	2	147	MT411285	TMGF459-15	566	Lagrue et al. (2014)
1525	FR	Pont de la D30, aval de Talmay	Med Sea	Rhone	Saone	Vingeanne	47.3477	5.45243	187	26Vi or ViFg	26ViFg14	Hap.226	ACG7784	2	147	MT411286	TMGF460-15	566	Lagrue et al. (2014)
1526	FR	Pont de la D30, aval de Talmay	Med Sea	Rhone	Saone	Vingeanne	47.3477	5.45243	187	26Vi or ViFg	26ViFg16	Hap.120	ACY7468	2	120	MT411287	TMGF461-15	566	Lagrue et al. (2014)
1527	FR	Pont de la D30, aval de Talmay	Med Sea	Rhone	Saone	Vingeanne	47.3477	5.45243	187	26Vi or ViFg	26ViFg2	Hap.226	ACG7784	2	147	MT411288	TMGF452-15	566	Lagrue et al. (2014)
1528	FR	Pont de la D30, aval de Talmay	Med Sea	Rhone	Saone	Vingeanne	47.3477	5.45243	187	26Vi or ViFg	26ViFg3	Hap.120	ACY7468	2	120	MT411289	TMGF453-15	566	Lagrue et al. (2014)
1529	FR	Pont de la D30, aval de Talmay	Med Sea	Rhone	Saone	Vingeanne	47.3477	5.45243	187	26Vi or ViFg	26ViFg4	Hap.226	ACG7784	2	147	MT411290	TMGF454-15	566	Lagrue et al. (2014)
1530	FR	Pont de la D30, aval de Talmay	Med Sea	Rhone	Saone	Vingeanne	47.3477	5.45243	187	26Vi or ViFg	26ViFg5	Hap.120	ACY7468	2	120	MT411291	TMGF455-15	566	Lagrue et al. (2014)
1531	FR	Pont de la D30, aval de Talmay	Med Sea	Rhone	Saone	Vingeanne	47.3477	5.45243	187	26Vi or ViFg	26ViFg6	Hap.226	ACG7784	2	147	MT411292	TMGF456-15	566	Lagrue et al. (2014)
1532	FR	Pont de la D30, aval de Talmay	Med Sea	Rhone	Saone	Vingeanne	47.3477	5.45243	187	26Vi or ViFg	26ViFg9	Hap.226	ACG7784	2	147	MT411293	TMGF457-15	566	Lagrue et al. (2014)
1533	FR	D104 BaulmelaRoche	Med Sea	Rhone	Saone	Source	47.3493	4.79908	187	28So	28So10	Hap.229	ACG7784	2	147	MT411294	TMGF467-15	566	Lagrue et al. (2014)
1534	FR	D104 BaulmelaRoche	Med Sea	Rhone	Saone	Source	47.3493	4.79908	187	28So	28So11	Hap.229	ACG7784	2	147	MT411295	TMGF468-15	566	Lagrue et al. (2014)
1535	FR	D104 BaulmelaRoche	Med Sea	Rhone	Saone	Source	47.3493	4.79908	187	28So	28So12	Hap.229	ACG7784	2	147	MT411296	TMGF469-15	566	Lagrue et al. (2014)
1536	FR	D104 BaulmelaRoche	Med Sea	Rhone	Saone	Source	47.3493	4.79908	187	28So	28So15	Hap.229	ACG7784	2	147	MT411297	TMGF470-15	566	Lagrue et al. (2014)
1537	FR	D104 BaulmelaRoche	Med Sea	Rhone	Saone	Source	47.3493	4.79908	187	28So	28So17	Hap.229	ACG7784	2	147	MT411298	TMGF471-15	566	Lagrue et al. (2014)
1538	FR	D104 BaulmelaRoche	Med Sea	Rhone	Saone	Source	47.3493	4.79908	187	28So	28So18	Hap.229	ACG7784	2	147	MT411299	TMGF472-15	566	Lagrue et al. (2014)
1539	FR	D104 BaulmelaRoche	Med Sea	Rhone	Saone	Source	47.3493	4.79908	187	28So	28So19	Hap.229	ACG7784	2	147	MT411300	TMGF473-15	566	Lagrue et al. (2014)
1540	FR	D104 BaulmelaRoche	Med Sea	Rhone	Saone	Source	47.3493	4.79908	187	28So	28So20	Hap.229	ACG7784	2	147	MT411301	TMGF474-15	566	Lagrue et al. (2014)
1541	FR	D104 BaulmelaRoche	Med Sea	Rhone	Saone	Source	47.3493	4.79908	187	28So	28So22	Hap.229	ACG7784	2	147	MT411302	TMGF475-15	566	Lagrue et al. (2014)
1542	FR	D104 BaulmelaRoche	Med Sea	Rhone	Saone	Source	47.3493	4.79908	187	28So	28So23	Hap.229	ACG7784	2	147	MT411303	TMGF476-15	566	Lagrue et al. (2014)
1543	FR	D104 BaulmelaRoche	Med Sea	Rhone	Saone	Source	47.3493	4.79908	193	28So	28So24	Hap.230	ACG7784	2	147	MT411304	TMGF477-15	566	Lagrue et al. (2014)
1544	FR	D104 BaulmelaRoche	Med Sea	Rhone	Saone	Source	47.3493	4.79908	193	28So	28So5	Hap.229	ACG7784	2	147	MT411305	TMGF462-15	566	Lagrue et al. (2014)
1545	FR	D104 BaulmelaRoche	Med Sea	Rhone	Saone	Source	47.3493	4.79908	193	28So	28So6	Hap.229	ACG7784	2	147	MT411306	TMGF463-15	566	Lagrue et al. (2014)
1546	FR	D104 BaulmelaRoche	Med Sea	Rhone	Saone	Source	47.3493	4.79908	193	28So	28So7	Hap.229	ACG7784	2	147	MT411307	TMGF464-15	566	Lagrue et al. (2014)
1547	FR	D104 BaulmelaRoche	Med Sea	Rhone	Saone	Source	47.3493	4.79908	193	28So	28So8	Hap.229	ACG7784	2	147	MT411308	TMGF465-15	566	Lagrue et al. (2014)
1548	FR	D104 BaulmelaRoche	Med Sea	Rhone	Saone	Source	47.3493	4.79908	193	28So	28So9	Hap.229	ACG7784	2	147	MT411309	TMGF466-15	566	Lagrue et al. (2014)
1549	FR	Pont de la D120	Atlantic Ocean	Loire	Loire	Mesvrin	46.854	4.311	193	2MesCg	2MesCg1	Hap.231	ACH6569	2	148	MT411310	TMGF174-15	566	Lagrue et al. (2014)
1550	FR	Pont de la D120	Atlantic Ocean	Loire	Loire	Mesvrin	46.854	4.311	193	2MesCg	2MesCg10	Hap.231	ACH6569	2	148	MT411311	TMGF182-15	566	Lagrue et al. (2014)
1551	FR	Pont de la D120	Atlantic Ocean	Loire	Loire	Mesvrin	46.854	4.311	193	2MesCg	2MesCg11	Hap.232	ACH6569	2	148	MT411312	TMGF183-15	566	Lagrue et al. (2014)
1552	FR	Pont de la D120	Atlantic Ocean	Loire	Loire	Mesvrin	46.854	4.311	193	2MesCg	2MesCg12	Hap.42	ACH6569	2	148	MT411313	TMGF184-15	566	Lagrue et al. (2014)
1553	FR	Pont de la D120	Atlantic Ocean	Loire	Loire	Mesvrin	46.854	4.311	221	2MesCg	2MesCg14	Hap.231	ACH6569	2	148	MT411314	TMGF185-15	566	Lagrue et al. (2014)
1554	FR	Pont de la D120	Atlantic Ocean	Loire	Loire	Mesvrin	46.854	4.311	221	2MesCg	2MesCg15	Hap.232	ACH6569	2	148	MT411315	TMGF186-15	566	Lagrue et al. (2014)
1555	FR	Pont de la D120	Atlantic Ocean	Loire	Loire	Mesvrin	46.854	4.311	221	2MesCg	2MesCg2	Hap.231	ACH6569	2	148	MT411316	TMGF175-15	566	Lagrue et al. (2014)
1556	FR	Pont de la D120	Atlantic Ocean	Loire	Loire	Mesvrin	46.854	4.311	221	2MesCg	2MesCg3	Hap.232	ACH6569	2	148	MT411317	TMGF176-15	566	Lagrue et al. (2014)
1557	FR	Pont de la D120	Atlantic Ocean	Loire	Loire	Mesvrin	46.854	4.311	221	2MesCg	2MesCg4	Hap.231	ACH6569	2	148	MT411318	TMGF177-15	566	Lagrue et al. (2014)
1558	FR	Pont de la D120	Atlantic Ocean	Loire	Loire	Mesvrin	46.854	4.311	221	2MesCg	2MesCg5	Hap.231	ACH6569	2	148	MT411319	TMGF178-15	566	Lagrue et al. (2014)
1559	FR	Pont de la D120	Atlantic Ocean	Loire	Loire	Mesvrin	46.854	4.311	221	2MesCg	2MesCg6	Hap.233	ACH6569	2	148	MT411320	TMGF179-15	566	Lagrue et al. (2014)
1560	FR	Pont de la D120	Atlantic Ocean	Loire	Loire	Mesvrin	46.854	4.311	221	2MesCg	2MesCg8	Hap.231	ACH6569	2	148	MT411321	TMGF180-15	566	Lagrue et al. (2014)
1561	FR	Pont de la D120	Atlantic Ocean	Loire	Loire	Mesvrin	46.854	4.311	221	2MesCg	2MesCg9	Hap.231	ACH6569	2	148	MT411322	TMGF181-15	566	Lagrue et al. (2014)
1562	FR	Rouvre sur Aube	Atlantic Ocean	Seine	Seine	Aube	47.8514	4.99159	221	30AuSe1RSA	30AuSe1RSA16	Hap.234	ACG7784	2	147	MT411323	TMGF479-15	566	Lagrue et al. (2014)
1563	FR	Rouvre sur Aube	Atlantic Ocean	Seine	Seine	Aube	47.8514	4.99159	221	30AuSe1RSA	30AuSe1RSA21	Hap.234	ACG7784	2	147	MT411324	TMGF480-15	566	Lagrue et al. (2014)
1564	FR	Rouvre sur Aube	Atlantic Ocean	Seine	Seine	Aube	47.8514	4.99159	221	30AuSe1RSA	30AuSe1RSA24	Hap.234	ACG7784	2	147	MT411325	TMGF481-15	566	Lagrue et al. (2014)
1565	FR	Rouvre sur Aube	Atlantic Ocean	Seine	Seine	Aube	47.8514	4.99159	221	30AuSe1RSA	30AuSe1RSA9	Hap.234	ACG7784	2	147	MT411326	TMGF478-15	566	Lagrue et al. (2014)
1566	FR	Pont de la D971 a Courceau	Atlantic Ocean	Seine	Seine	Seine	47.5316	4.69503	221	32Se	32Se1	Hap.42	ACH6569	2	148	MT411327	TMGF482-15	566	Lagrue et al. (2014)
1567	FR	Pont de la D971 a Courceau	Atlantic Ocean	Seine	Seine	Seine	47.5316	4.69503	221	32Se	32Se10	Hap.226	ACG7784	2	147	MT411328	TMGF490-15	566	Lagrue et al. (2014)
1568	FR	Pont de la D971 a Courceau	Atlantic Ocean	Seine	Seine	Seine	47.5316	4.69503	221	32Se	32Se11	Hap.226	ACG7784	2	147	MT411329	TMGF491-15	566	Lagrue et al. (2014)
1569	FR	Pont de la D971 a Courceau	Atlantic Ocean	Seine	Seine	Seine	47.5316	4.69503	239	32Se	32Se12	Hap.226	ACG7784	2	147	MT411330	TMGF492-15	566	Lagrue et al. (2014)
1570	FR	Pont de la D971 a Courceau	Atlantic Ocean	Seine	Seine	Seine	47.5316	4.69503	239	32Se	32Se13	Hap.226	ACG7784	2	147	MT411331	TMGF493-15	566	Lagrue et al. (2014)
1571	FR	Pont de la D971 a Courceau	Atlantic Ocean	Seine	Seine	Seine	47.5316	4.69503	239	32Se	32Se14	Hap.235	ACH6569	2	148	MT411332	TMGF494-15	566	Lagrue et al. (2014)
1572	FR	Pont de la D971 a Courceau	Atlantic Ocean	Seine	Seine	Seine	47.5316	4.69503	239	32Se	32Se15	Hap.226	ACG7784	2	147	MT411333	TMGF495-15	566	Lagrue et al. (2014)
1573	FR	Pont de la D971 a Courceau	Atlantic Ocean	Seine	Seine	Seine	47.5316	4.69503	239	32Se	32Se16	Hap.226	ACG7784	2	147	MT411334	TMGF496-15	566	Lagrue et al. (2014)
1574	FR	Pont de la D971 a Courceau	Atlantic Ocean	Seine	Seine	Seine	47.5316	4.69503	239	32Se	32Se17	Hap.42	ACH6569	2	148	MT411335	TMGF497-15	566	Lagrue et al. (2014)
1575	FR	Pont de la D971 a Courceau	Atlantic Ocean	Seine	Seine	Seine	47.5316	4.69503	239	32Se	32Se18	Hap.226	ACG7784	2	147	MT411336	TMGF498-15	566	Lagrue et al. (2014)
1576	FR	Pont de la D971 a Courceau	Atlantic Ocean	Seine	Seine	Seine	47.5316	4.69503	239	32Se	32Se19	Hap.226	ACG7784	2	147	MT411337	TMGF499-15	566	Lagrue et al. (2014)
1577	FR	Pont de la D971 a Courceau	Atlantic Ocean	Seine	Seine	Seine	47.5316	4.69503	239	32Se	32Se2	Hap.226	ACG7784	2	147	MT411338	TMGF483-15	566	Lagrue et al. (2014)
1578	FR	Pont de la D971 a Courceau	Atlantic Ocean	Seine	Seine	Seine	47.5316	4.69503	239	32Se	32Se21	Hap.226	ACG7784	2	147	MT411339	TMGF500-15	566	Lagrue et al. (2014)
1579	FR	Pont de la D971 a Courceau	Atlantic Ocean	Seine	Seine	Seine	47.5316	4.69503	239	32Se	32Se23	Hap.226	ACG7784	2	147	MT411340	TMGF501-15	566	Lagrue et al. (2014)
1580	FR	Pont de la D971 a Courceau	Atlantic Ocean	Seine	Seine	Seine	47.5316	4.69503	239	32Se	32Se3	Hap.226	ACG7784	2	147	MT411341	TMGF484-15	566	Lagrue et al. (2014)
1581	FR	Pont de la D971 a Courceau	Atlantic Ocean	Seine	Seine	Seine	47.5316	4.69503	239	32Se	32Se4	Hap.226	ACG7784	2	147	MT411342	TMGF485-15	566	Lagrue et al. (2014)
1582	FR	Pont de la D971 a Courceau	Atlantic Ocean	Seine	Seine	Seine	47.5316	4.69503	239	32Se	32Se5	Hap.226	ACG7784	2	147	MT411343	TMGF486-15	566	Lagrue et al. (2014)
1583	FR	Pont de la D971 a Courceau	Atlantic Ocean	Seine	Seine	Seine	47.5316	4.69503	239	32Se	32Se6	Hap.226	ACG7784	2	147	MT411344	TMGF487-15	566	Lagrue et al. (2014)
1584	FR	Pont de la D971 a Courceau	Atlantic Ocean	Seine	Seine	Seine	47.5316	4.69503	229	32Se	32Se7	Hap.235	ACH6569	2	148	MT411345	TMGF488-15	566	Lagrue et al. (2014)
1585	FR	Pont de la D971 a Courceau	Atlantic Ocean	Seine	Seine	Seine	47.5316	4.69503	229	32Se	32Se8	Hap.226	ACG7784	2	147	MT411346	TMGF489-15	566	Lagrue et al. (2014)
1586	FR	Vieux Chateau	Atlantic Ocean	Seine	Yonne	Serein	47.4662	4.12839	229	33SerSe1VC	33SerSe1VC1	Hap.236	ACH6569	2	148	MT411347	TMGF502-15	566	Lagrue et al. (2014)
1587	FR	Vieux Chateau	Atlantic Ocean	Seine	Yonne	Serein	47.4662	4.12839	229	33SerSe1VC	33SerSe1VC12	Hap.235	ACH6569	2	148	MT411348	TMGF505-15	566	Lagrue et al. (2014)
1588	FR	Vieux Chateau	Atlantic Ocean	Seine	Yonne	Serein	47.4662	4.12839	229	33SerSe1VC	33SerSe1VC14	Hap.236	ACH6569	2	148	MT411349	TMGF506-15	566	Lagrue et al. (2014)
1589	FR	Vieux Chateau	Atlantic Ocean	Seine	Yonne	Serein	47.4662	4.12839	229	33SerSe1VC	33SerSe1VC16	Hap.235	ACH6569	2	148	MT411350	TMGF507-15	566	Lagrue et al. (2014)
1590	FR	Vieux Chateau	Atlantic Ocean	Seine	Yonne	Serein	47.4662	4.12839	229	33SerSe1VC	33SerSe1VC17	Hap.236	ACH6569	2	148	MT411351	TMGF508-15	566	Lagrue et al. (2014)
1591	FR	Vieux Chateau	Atlantic Ocean	Seine	Yonne	Serein	47.4662	4.12839	229	33SerSe1VC	33SerSe1VC22	Hap.236	ACH6569	2	148	MT411352	TMGF509-15	566	Lagrue et al. (2014)
1592	FR	Vieux Chateau	Atlantic Ocean	Seine	Yonne	Serein	47.4662	4.12839	229	33SerSe1VC	33SerSe1VC24	Hap.236	ACH6569	2	148	MT411353	TMGF510-15	566	Lagrue et al. (2014)
1593	FR	Vieux Chateau	Atlantic Ocean	Seine	Yonne	Serein	47.4662	4.12839	229	33SerSe1VC	33SerSe1VC4	Hap.236	ACH6569	2	148	MT411354	TMGF503-15	566	Lagrue et al. (2014)
1594	FR	Vieux Chateau	Atlantic Ocean	Seine	Yonne	Serein	47.4662	4.12839	189	33SerSe1VC	33SerSe1VC6	Hap.236	ACH6569	2	148	MT411355	TMGF504-15	566	Lagrue et al. (2014)
1595	FR	St Ouen les Perey	North Sea	Meuse	Meuse	l'Anger	48.169	5.768	189	3AnMe1SOP	3AnMe1SOP1	Hap.237	ACG7784	2	147	MT411356	TMGF187-15	566	Lagrue et al. (2014)
1596	FR	St Ouen les Perey	North Sea	Meuse	Meuse	l'Anger	48.169	5.768	189	3AnMe1SOP	3AnMe1SOP11	Hap.237	ACG7784	2	147	MT411357	TMGF192-15	566	Lagrue et al. (2014)
1597	FR	St Ouen les Perey	North Sea	Meuse	Meuse	l'Anger	48.169	5.768	189	3AnMe1SOP	3AnMe1SOP12	Hap.237	ACG7784	2	147	MT411358	TMGF193-15	566	Lagrue et al. (2014)
1598	FR	St Ouen les Perey	North Sea	Meuse	Meuse	l'Anger	48.169	5.768	189	3AnMe1SOP	3AnMe1SOP15	Hap.237	ACG7784	2	147	MT411359	TMGF194-15	566	Lagrue et al. (2014)
1599	FR	St Ouen les Perey	North Sea	Meuse	Meuse	l'Anger	48.169	5.768	189	3AnMe1SOP	3AnMe1SOP16	Hap.237	ACG7784	2	147	MT411360	TMGF195-15	566	Lagrue et al. (2014)
1600	FR	St Ouen les Perey	North Sea	Meuse	Meuse	l'Anger	48.169	5.768	189	3AnMe1SOP	3AnMe1SOP19	Hap.238	ACG7784	2	147	MT411361	TMGF196-15	566	Lagrue et al. (2014)
1601	FR	St Ouen les Perey	North Sea	Meuse	Meuse	l'Anger	48.169	5.768	189	3AnMe1SOP	3AnMe1SOP20	Hap.237	ACG7784	2	147	MT411362	TMGF197-15	566	Lagrue et al. (2014)
1602	FR	St Ouen les Perey	North Sea	Meuse	Meuse	l'Anger	48.169	5.768	189	3AnMe1SOP	3AnMe1SOP21	Hap.237	ACG7784	2	147	MT411363	TMGF198-15	566	Lagrue et al. (2014)
1603	FR	St Ouen les Perey	North Sea	Meuse	Meuse	l'Anger	48.169	5.768	189	3AnMe1SOP	3AnMe1SOP23	Hap.237	ACG7784	2	147	MT411364	TMGF199-15	566	Lagrue et al. (2014)
1604	FR	St Ouen les Perey	North Sea	Meuse	Meuse	l'Anger	48.169	5.768	189	3AnMe1SOP	3AnMe1SOP24	Hap.237	ACG7784	2	147	MT411365	TMGF200-15	566	Lagrue et al. (2014)
1605	FR	St Ouen les Perey	North Sea	Meuse	Meuse	l'Anger	48.169	5.768	189	3AnMe1SOP	3AnMe1SOP3	Hap.237	ACG7784	2	147	MT411366	TMGF188-15	566	Lagrue et al. (2014)
1606	FR	St Ouen les Perey	North Sea	Meuse	Meuse	l'Anger	48.169	5.768	189	3AnMe1SOP	3AnMe1SOP4	Hap.239	ACG7784	2	147	MT411367	TMGF189-15	566	Lagrue et al. (2014)
1607	FR	St Ouen les Perey	North Sea	Meuse	Meuse	l'Anger	48.169	5.768	189	3AnMe1SOP	3AnMe1SOP5	Hap.237	ACG7784	2	147	MT411368	TMGF190-15	566	Lagrue et al. (2014)
1608	FR	St Ouen les Perey	North Sea	Meuse	Meuse	l'Anger	48.169	5.768	189	3AnMe1SOP	3AnMe1SOP9	Hap.237	ACG7784	2	147	MT411369	TMGF191-15	566	Lagrue et al. (2014)
1609	FR	Norroy	North Sea	Meuse	Meuse	Vair	48.212	5.902	189	4VaAg	4VaAg4	Hap.240	ACG7784	2	147	MT411370	TMGF201-15	566	Lagrue et al. (2014)
1610	FR	Ribauville (5km)	North Sea	Rhine	Rhine	Strengbach	48.2104	7.21397	189	9StRh1RIB	9StRh1RIB10	Hap.4	ACG7784	2	147	MT411371	TMGF208-15	566	Lagrue et al. (2014)
1611	FR	Ribauville (5km)	North Sea	Rhine	Rhine	Strengbach	48.2104	7.21397	189	9StRh1RIB	9StRh1RIB12	Hap.4	ACG7784	2	147	MT411372	TMGF209-15	566	Lagrue et al. (2014)
1612	FR	Ribauville (5km)	North Sea	Rhine	Rhine	Strengbach	48.2104	7.21397	189	9StRh1RIB	9StRh1RIB13	Hap.241	ACG7784	2	147	MT411373	TMGF210-15	566	Lagrue et al. (2014)
1613	FR	Ribauville (5km)	North Sea	Rhine	Rhine	Strengbach	48.2104	7.21397	208	9StRh1RIB	9StRh1RIB15	Hap.4	ACG7784	2	147	MT411374	TMGF211-15	566	Lagrue et al. (2014)
1614	FR	Ribauville (5km)	North Sea	Rhine	Rhine	Strengbach	48.2104	7.21397	208	9StRh1RIB	9StRh1RIB16	Hap.4	ACG7784	2	147	MT411375	TMGF212-15	566	Lagrue et al. (2014)
1615	FR	Ribauville (5km)	North Sea	Rhine	Rhine	Strengbach	48.2104	7.21397	208	9StRh1RIB	9StRh1RIB2	Hap.4	ACG7784	2	147	MT411376	TMGF202-15	566	Lagrue et al. (2014)
1616	FR	Ribauville (5km)	North Sea	Rhine	Rhine	Strengbach	48.2104	7.21397	208	9StRh1RIB	9StRh1RIB20	Hap.4	ACG7784	2	147	MT411377	TMGF213-15	566	Lagrue et al. (2014)
1617	FR	Ribauville (5km)	North Sea	Rhine	Rhine	Strengbach	48.2104	7.21397	208	9StRh1RIB	9StRh1RIB21	Hap.4	ACG7784	2	147	MT411378	TMGF214-15	566	Lagrue et al. (2014)
1618	FR	Ribauville (5km)	North Sea	Rhine	Rhine	Strengbach	48.2104	7.21397	208	9StRh1RIB	9StRh1RIB23	Hap.4	ACG7784	2	147	MT411379	TMGF215-15	566	Lagrue et al. (2014)
1619	FR	Ribauville (5km)	North Sea	Rhine	Rhine	Strengbach	48.2104	7.21397	208	9StRh1RIB	9StRh1RIB24	Hap.4	ACG7784	2	147	MT411380	TMGF216-15	566	Lagrue et al. (2014)
1620	FR	Ribauville (5km)	North Sea	Rhine	Rhine	Strengbach	48.2104	7.21397	208	9StRh1RIB	9StRh1RIB3	Hap.4	ACG7784	2	147	MT411381	TMGF203-15	566	Lagrue et al. (2014)
1621	FR	Ribauville (5km)	North Sea	Rhine	Rhine	Strengbach	48.2104	7.21397	208	9StRh1RIB	9StRh1RIB6	Hap.4	ACG7784	2	147	MT411382	TMGF204-15	566	Lagrue et al. (2014)
1622	FR	Ribauville (5km)	North Sea	Rhine	Rhine	Strengbach	48.2104	7.21397	208	9StRh1RIB	9StRh1RIB7	Hap.4	ACG7784	2	147	MT411383	TMGF205-15	566	Lagrue et al. (2014)
1623	FR	Ribauville (5km)	North Sea	Rhine	Rhine	Strengbach	48.2104	7.21397	208	9StRh1RIB	9StRh1RIB8	Hap.4	ACG7784	2	147	MT411384	TMGF206-15	566	Lagrue et al. (2014)
1624	FR	Ribauville (5km)	North Sea	Rhine	Rhine	Strengbach	48.2104	7.21397	208	9StRh1RIB	9StRh1RIB9	Hap.241	ACG7784	2	147	MT411385	TMGF207-15	566	Lagrue et al. (2014)
1625	FR	La Barben Fontaine d`Adane	Med Sea	La Touloubre	La Touloubre	La Touloubre	43.6288	5.1747	111	ADA	ADA1F	Hap.203	ADB0020	2	118	MT979848	TMGF1502-16	558	This study
1626	FR	Bout du MondeVauchignon	Med Sea	Rhone	Dheune/Saone	La Cosanne	46.9863	4.6475	543	Bdm	Bdm11p	Hap.242	ACH6569	2	148	MT979849	TMGF1524-16	558	This study
1627	FR	Bout du MondeVauchignon	Med Sea	Rhone	Dheune/Saone	La Cosanne	46.9863	4.6475	543	Bdm	Bdm12p	Hap.242	ACH6569	2	148	MT979850	TMGF1525-16	558	This study
1628	FR	Bout du MondeVauchignon	Med Sea	Rhone	Dheune/Saone	La Cosanne	46.9863	4.6475	543	Bdm	Bdm14f	Hap.243	ADA9690	2	148	MT979851	TMGF1526-16	558	This study
1629	FR	Bout du MondeVauchignon	Med Sea	Rhone	Dheune/Saone	La Cosanne	46.9863	4.6475	543	Bdm	Bdm15f	Hap.242	ACH6569	2	148	MT979852	TMGF1527-16	558	This study
1630	FR	Bout du MondeVauchignon	Med Sea	Rhone	Dheune/Saone	La Cosanne	46.9863	4.6475	543	Bdm	Bdm16f	Hap.242	ACH6569	2	148	MT979853	TMGF1528-16	558	This study
1631	FR	Bout du MondeVauchignon	Med Sea	Rhone	Dheune/Saone	La Cosanne	46.9863	4.6475	543	Bdm	Bdm17f	Hap.242	ACH6569	2	148	MT979854	TMGF1529-16	558	This study
1632	FR	Bout du MondeVauchignon	Med Sea	Rhone	Dheune/Saone	La Cosanne	46.9863	4.6475	543	Bdm	Bdm18f	Hap.242	ACH6569	2	148	MT979855	TMGF1530-16	558	This study
1633	FR	Bout du MondeVauchignon	Med Sea	Rhone	Dheune/Saone	La Cosanne	46.9863	4.6475	543	Bdm	Bdm19f	Hap.244	ACH6569	2	148	MT979856	TMGF1531-16	558	This study
1634	FR	Bout du MondeVauchignon	Med Sea	Rhone	Dheune/Saone	La Cosanne	46.9863	4.6475	543	Bdm	Bdm1p	Hap.242	ACH6569	2	148	MT979857	TMGF1532-16	558	This study
1635	FR	Bout du MondeVauchignon	Med Sea	Rhone	Dheune/Saone	La Cosanne	46.9863	4.6475	543	Bdm	Bdm20f	Hap.242	ACH6569	2	148	MT979858	TMGF1533-16	558	This study
1636	FR	Bout du MondeVauchignon	Med Sea	Rhone	Dheune/Saone	La Cosanne	46.9863	4.6475	543	Bdm	Bdm21f	Hap.242	ACH6569	2	148	MT979859	TMGF1534-16	558	This study
1637	FR	Bout du MondeVauchignon	Med Sea	Rhone	Dheune/Saone	La Cosanne	46.9863	4.6475	543	Bdm	Bdm22f	Hap.242	ACH6569	2	148	MT979860	TMGF1535-16	558	This study
1638	FR	Bout du MondeVauchignon	Med Sea	Rhone	Dheune/Saone	La Cosanne	46.9863	4.6475	543	Bdm	Bdm23f	Hap.242	ACH6569	2	148	MT979861	TMGF1536-16	558	This study
1639	FR	Bout du MondeVauchignon	Med Sea	Rhone	Dheune/Saone	La Cosanne	46.9863	4.6475	543	Bdm	Bdm24f	Hap.242	ACH6569	2	148	MT979862	TMGF1537-16	558	This study
1640	FR	Bout du MondeVauchignon	Med Sea	Rhone	Dheune/Saone	La Cosanne	46.9863	4.6475	543	Bdm	Bdm2p	Hap.242	ACH6569	2	148	MT979863	TMGF1538-16	558	This study
1641	FR	Bout du MondeVauchignon	Med Sea	Rhone	Dheune/Saone	La Cosanne	46.9863	4.6475	543	Bdm	Bdm3p	Hap.242	ACH6569	2	148	MT979864	TMGF1539-16	558	This study
1642	FR	Bout du MondeVauchignon	Med Sea	Rhone	Dheune/Saone	La Cosanne	46.9863	4.6475	543	Bdm	Bdm4p	Hap.243	ADA9690	2	148	MT979865	TMGF1540-16	558	This study
1643	FR	Bout du MondeVauchignon	Med Sea	Rhone	Dheune/Saone	La Cosanne	46.9863	4.6475	543	Bdm	Bdm5p	Hap.242	ACH6569	2	148	MT979866	TMGF1541-16	558	This study
1644	FR	Bout du MondeVauchignon	Med Sea	Rhone	Dheune/Saone	La Cosanne	46.9863	4.6475	543	Bdm	Bdm7p	Hap.242	ACH6569	2	148	MT979867	TMGF1542-16	558	This study
1645	FR	Bout du MondeVauchignon	Med Sea	Rhone	Dheune/Saone	La Cosanne	46.9863	4.6475	543	Bdm	Bdm8p	Hap.243	ADA9690	2	148	MT979868	TMGF1543-16	558	This study
1646	FR	Bourg St Andeol	Med Sea	Rhone	Rhône	La Tourne	44.3702	4.6413	77	Brg	Brg11p	Hap.245	ACY7468	2	122	MT979869	TMGF1544-16	558	This study
1647	FR	Bourg St Andeol	Med Sea	Rhone	Rhône	La Tourne	44.3702	4.6413	77	Brg	Brg14p	Hap.246	ACH6569	2	148	MT979870	TMGF1545-16	558	This study
1648	FR	Bourg St Andeol	Med Sea	Rhone	Rhône	La Tourne	44.3702	4.6413	77	Brg	Brg16p	Hap.246	ACH6569	2	148	MT979871	TMGF1546-16	558	This study
1649	FR	Bourg St Andeol	Med Sea	Rhone	Rhône	La Tourne	44.3702	4.6413	77	Brg	Brg20p	Hap.245	ACY7468	2	122	MT979872	TMGF1547-16	558	This study
1650	FR	Bourg St Andeol	Med Sea	Rhone	Rhône	La Tourne	44.3702	4.6413	77	Brg	Brg21p	Hap.246	ACH6569	2	148	MT979873	TMGF1548-16	558	This study
1651	FR	Bourg St Andeol	Med Sea	Rhone	Rhône	La Tourne	44.3702	4.6413	77	Brg	Brg23p	Hap.245	ACY7468	2	122	MT979874	TMGF1549-16	558	This study
1652	FR	Bourg St Andeol	Med Sea	Rhone	Rhône	La Tourne	44.3702	4.6413	77	Brg	Brg24p	Hap.245	ACY7468	2	122	MT979875	TMGF1550-16	558	This study
1653	FR	Bourg St Andeol	Med Sea	Rhone	Rhône	La Tourne	44.3702	4.6413	77	Brg	Brg3p	Hap.245	ACY7468	2	122	MT979876	TMGF1551-16	558	This study
1654	FR	Bourg St Andeol	Med Sea	Rhone	Rhône	La Tourne	44.3702	4.6413	77	Brg	Brg5p	Hap.246	ACH6569	2	148	MT979877	TMGF1552-16	558	This study
1655	FR	Bourg St Andeol	Med Sea	Rhone	Rhône	La Tourne	44.3702	4.6413	77	Brg	Brg6p	Hap.246	ACH6569	2	148	MT979878	TMGF1553-16	558	This study
1656	FR	Bourg St Andeol	Med Sea	Rhone	Rhône	La Tourne	44.3702	4.6413	77	Brg	Brg8p	Hap.245	ACY7468	2	122	MT979879	TMGF1554-16	558	This study
1657	FR	Bourg St Andeol	Med Sea	Rhone	Rhône	La Tourne	44.3702	4.6413	77	Brg	Brg9p	Hap.246	ACH6569	2	148	MT979880	TMGF1555-16	558	This study
1658	FR	BalanPepiniere	Med Sea	Rhone	Rhône	Le Cotey	45.8267	5.10502	187	Chaume	Chaume1	Hap.247	ACY6805	2	148	MT979881	TMGF1556-16	558	This study
1659	FR	Uzes Fontaine Source de l`Eure	Med Sea	Rhone	Gard	Alzon	44.0017	4.38691	82	EureSEF	Eure1	Hap.248	ADA9691	2	86	MT979882	TMGF1557-16	504	This study
1660	FR	Aze	Med Sea	Rhone	Saone	Mouge	46.4397	4.75639	261	57.1MOUG	57.1MOUG10	Hap.77	ACY7468	2	122	MT979883	TMGF117-15	565	This study
1661	FR	Aze	Med Sea	Rhone	Saone	Mouge	46.4397	4.75639	261	57.1MOUG	57.1MOUG3	Hap.77	ACY7468	2	122	MT979884	TMGF111-15	565	This study
1662	FR	Aze	Med Sea	Rhone	Saone	Mouge	46.4397	4.75639	261	57.1MOUG	57.1MOUG4	Hap.77	ACY7468	2	122	MT979885	TMGF112-15	565	This study
1663	FR	Aze	Med Sea	Rhone	Saone	Mouge	46.4397	4.75639	261	57.1MOUG	57.1MOUG5	Hap.77	ACY7468	2	122	MT979886	TMGF113-15	565	This study
1664	FR	Aze	Med Sea	Rhone	Saone	Mouge	46.4397	4.75639	261	57.1MOUG	57.1MOUG6	Hap.77	ACY7468	2	122	MT979887	TMGF114-15	565	This study
1665	FR	Aze	Med Sea	Rhone	Saone	Mouge	46.4397	4.75639	261	57.1MOUG	57.1MOUG8	Hap.77	ACY7468	2	122	MT979888	TMGF115-15	565	This study
1666	FR	Aze	Med Sea	Rhone	Saone	Mouge	46.4397	4.75639	261	57.1MOUG	57.1MOUG9	Hap.77	ACY7468	2	122	MT979889	TMGF116-15	565	This study
1667	FR	Fontaine Mary Rose	Med Sea	Rhone	Aiguillon/Cèze	L'AVÈGUE	43.6202	5.0492	78	Rse	Rse10p	Hap.249	ADB0019	2	115	MT979890	TMGF1561-16	558	This study
1668	FR	Fontaine Mary Rose	Med Sea	Rhone	Aiguillon/Cèze	L'AVÈGUE	43.6202	5.0492	78	Rse	Rse11p	Hap.203	ADB0020	2	118	MT979891	TMGF1562-16	558	This study
1669	FR	Fontaine Mary Rose	Med Sea	Rhone	Aiguillon/Cèze	L'AVÈGUE	43.6202	5.0492	78	Rse	Rse12p	Hap.203	ADB0020	2	118	MT979892	TMGF1563-16	558	This study
1670	FR	Fontaine Mary Rose	Med Sea	Rhone	Aiguillon/Cèze	L'AVÈGUE	43.6202	5.0492	78	Rse	Rse14p	Hap.249	ADB0019	2	115	MT979893	TMGF1564-16	558	This study
1671	FR	Fontaine Mary Rose	Med Sea	Rhone	Aiguillon/Cèze	L'AVÈGUE	43.6202	5.0492	78	Rse	Rse15f	Hap.250	ADB0020	2	118	MT979894	TMGF1565-16	558	This study
1672	FR	Fontaine Mary Rose	Med Sea	Rhone	Aiguillon/Cèze	L'AVÈGUE	43.6202	5.0492	78	Rse	Rse17f	Hap.251	ADB0020	2	118	MT979895	TMGF1566-16	558	This study
1673	FR	Fontaine Mary Rose	Med Sea	Rhone	Aiguillon/Cèze	L'AVÈGUE	43.6202	5.0492	78	Rse	Rse18f	Hap.252	ADB0020	2	118	MT979896	TMGF1567-16	558	This study
1674	FR	Fontaine Mary Rose	Med Sea	Rhone	Aiguillon/Cèze	L'AVÈGUE	43.6202	5.0492	78	Rse	Rse19f	Hap.203	ADB0020	2	118	MT979897	TMGF1568-16	558	This study
1675	FR	Fontaine Mary Rose	Med Sea	Rhone	Aiguillon/Cèze	L'AVÈGUE	43.6202	5.0492	78	Rse	Rse20f	Hap.203	ADB0020	2	118	MT979898	TMGF1569-16	558	This study
1676	FR	Fontaine Mary Rose	Med Sea	Rhone	Aiguillon/Cèze	L'AVÈGUE	43.6202	5.0492	78	Rse	Rse21f	Hap.253	ADB0020	2	118	MT979899	TMGF1570-16	558	This study
1677	FR	Fontaine Mary Rose	Med Sea	Rhone	Aiguillon/Cèze	L'AVÈGUE	43.6202	5.0492	78	Rse	Rse22f	Hap.250	ADB0020	2	118	MT979900	TMGF1571-16	558	This study
1678	FR	Fontaine Mary Rose	Med Sea	Rhone	Aiguillon/Cèze	L'AVÈGUE	43.6202	5.0492	78	Rse	Rse23f	Hap.203	ADB0020	2	118	MT979901	TMGF1572-16	558	This study
1679	FR	Fontaine Mary Rose	Med Sea	Rhone	Aiguillon/Cèze	L'AVÈGUE	43.6202	5.0492	78	Rse	Rse24f	Hap.203	ADB0020	2	118	MT979902	TMGF1573-16	558	This study
1680	FR	Fontaine Mary Rose	Med Sea	Rhone	Aiguillon/Cèze	L'AVÈGUE	43.6202	5.0492	78	Rse	Rse4p	Hap.250	ADB0020	2	118	MT979903	TMGF1574-16	558	This study
1681	FR	Fontaine Mary Rose	Med Sea	Rhone	Aiguillon/Cèze	L'AVÈGUE	43.6202	5.0492	78	Rse	Rse7p	Hap.250	ADB0020	2	118	MT979904	TMGF1575-16	558	This study
1682	FR	Fontaine Mary Rose	Med Sea	Rhone	Aiguillon/Cèze	L'AVÈGUE	43.6202	5.0492	78	Rse	Rse8p	Hap.254	ADB0020	2	118	MT979905	TMGF1576-16	558	This study
1683	FR	Fontaine Mary Rose	Med Sea	Rhone	Aiguillon/Cèze	L'AVÈGUE	43.6202	5.0492	78	Rse	Rse9p	Hap.203	ADB0020	2	118	MT979906	TMGF1577-16	558	This study
1684	FR	Villette sur Ain Lone de la Vilette	Med Sea	Rhone	Rhône	Ain	45.9826	5.26687	224	Vil	Vil3	Hap.247	ACY6805	2	148	MT979907	TMGF1580-16	558	This study
1685	FR	Uzes Fontaine Source de l`Eure	Med Sea	Rhone	Gard	Alzon	44.0017	4.38691	82	EureSEF	SEF4	Hap.255	ADA9691	2	86	MT979908	TMGF1581-16	602	This study
1686	FR	Haut du Them	Med Sea	Rhone	Saone	Ognon	47.8413	6.72377	457	18.1	18.1.1	Hap.256	ACY7278	6	92	MT979909	TMGF1285-15	566	This study
1687	FR	Haut du Them	Med Sea	Rhone	Saone	Ognon	47.8413	6.72377	457	18.1	18.1.2	Hap.256	ACY7278	6	92	MT979910	TMGF1286-15	566	This study
1688	FR	Haut du Them	Med Sea	Rhone	Saone	Ognon	47.8413	6.72377	457	18.1	18.1.3	Hap.256	ACY7278	6	92	MT979911	TMGF1287-15	566	This study
1689	FR	Haut du Them	Med Sea	Rhone	Saone	Ognon	47.8413	6.72377	457	18.1	18.1.4	Hap.141	ACY7280	6	92	MT979912	TMGF1288-15	566	This study
1690	FR	Haut du Them	Med Sea	Rhone	Saone	Ognon	47.8413	6.72377	457	18.1	18.1.5	Hap.257	ACY7278	6	92	MT979913	TMGF1289-15	566	This study
1691	FR	Haut du Them	Med Sea	Rhone	Saone	Ognon	47.8413	6.72377	457	18.1	18.1.6	Hap.141	ACY7280	6	92	MT979914	TMGF1290-15	566	This study
1692	FR	Haut du Them	Med Sea	Rhone	Saone	Ognon	47.8413	6.72377	457	18.1	18.1.7	Hap.257	ACY7278	6	92	MT979915	TMGF1291-15	566	This study
1693	FR	Haut du Them	Med Sea	Rhone	Saone	Ognon	47.8413	6.72377	457	18.1	18.1.8	Hap.256	ACY7278	6	92	MT979916	TMGF1292-15	566	This study
1694	FR	La Roche d`Aval	Med Sea	Rhone	Saone	Ognon	47.8305	6.70793	431	18.2	18.2.1	Hap.256	ACY7278	6	92	MT979917	TMGF1293-15	566	This study
1695	FR	La Roche d`Aval	Med Sea	Rhone	Saone	Ognon	47.8305	6.70793	431	18.2	18.2.2	Hap.258	ACY7278	6	92	MT979918	TMGF1294-15	566	This study
1696	FR	La Roche d`Aval	Med Sea	Rhone	Saone	Ognon	47.8305	6.70793	431	18.2	18.2.3	Hap.256	ACY7278	6	92	MT979919	TMGF1295-15	566	This study
1697	FR	La Roche d`Aval	Med Sea	Rhone	Saone	Ognon	47.8305	6.70793	431	18.2	18.2.4	Hap.141	ACY7280	6	92	MT979920	TMGF1299-15	566	This study
1698	FR	La Roche d`Aval	Med Sea	Rhone	Saone	Ognon	47.8305	6.70793	431	18.2	18.2.5	Hap.259	ACY7280	6	92	MT979921	TMGF1296-15	566	This study
1699	FR	La Roche d`Aval	Med Sea	Rhone	Saone	Ognon	47.8305	6.70793	431	18.2	18.2.6	Hap.141	ACY7280	6	92	MT979922	TMGF1297-15	566	This study
1700	FR	La Roche d`Aval	Med Sea	Rhone	Saone	Ognon	47.8305	6.70793	431	18.2	18.2.7	Hap.256	ACY7278	6	92	MT979923	TMGF1298-15	566	This study
1701	FR	Site sur la Doue de l`Eau	Med Sea	Rhone	Ognon/Saone	la Doue de l'Eau	47.8148	6.76232	712	18.4	18.4.1	Hap.260	ACY7279	6	92	MT979924	TMGF1300-15	566	This study
1702	FR	Site sur la Doue de l`Eau	Med Sea	Rhone	Ognon/Saone	la Doue de l'Eau	47.8148	6.76232	712	18.4	18.4.2	Hap.260	ACY7279	6	92	MT979925	TMGF1301-15	566	This study
1703	FR	Site sur la Doue de l`Eau	Med Sea	Rhone	Ognon/Saone	la Doue de l'Eau	47.8148	6.76232	712	18.4	18.4.3	Hap.261	ACY7279	6	92	MT979926	TMGF1302-15	566	This study
1704	FR	Site sur la Doue de l`Eau	Med Sea	Rhone	Ognon/Saone	la Doue de l'Eau	47.8148	6.76232	712	18.4	18.4.4	Hap.262	ACY7279	6	92	MT979927	TMGF1303-15	566	This study
1705	FR	Site sur la Doue de l`Eau	Med Sea	Rhone	Ognon/Saone	la Doue de l'Eau	47.8148	6.76232	712	18.4	18.4.5	Hap.260	ACY7279	6	92	MT979928	TMGF1304-15	566	This study
1706	FR	Site sur la Doue de l`Eau	Med Sea	Rhone	Ognon/Saone	la Doue de l'Eau	47.8148	6.76232	712	18.4	18.4.6	Hap.260	ACY7279	6	92	MT979929	TMGF1305-15	566	This study
1707	FR	Site sur la Doue de l`Eau	Med Sea	Rhone	Ognon/Saone	la Doue de l'Eau	47.8148	6.76232	712	18.4	18.4.7	Hap.261	ACY7279	6	92	MT979930	TMGF1306-15	566	This study
1708	FR	Site sur la Doue de l`Eau	Med Sea	Rhone	Ognon/Saone	la Doue de l'Eau	47.8148	6.76232	712	18.4	18.4.8	Hap.260	ACY7279	6	92	MT979931	TMGF1307-15	566	This study
1709	FR	Pont de la pille (Ognon)	Med Sea	Rhone	Saone	Ognon	47.817	6.68747	410	18P	18P1	Hap.263	ACY7278	6	92	MT979932	TMGF1277-15	566	This study
1710	FR	Pont de la pille (Ognon)	Med Sea	Rhone	Saone	Ognon	47.817	6.68747	410	18P	18P2	Hap.264	ACY7278	6	92	MT979933	TMGF1278-15	566	This study
1711	FR	Pont de la pille (Ognon)	Med Sea	Rhone	Saone	Ognon	47.817	6.68747	410	18P	18P3	Hap.258	ACY7278	6	92	MT979934	TMGF1279-15	566	This study
1712	FR	Pont de la pille (Ognon)	Med Sea	Rhone	Saone	Ognon	47.817	6.68747	410	18P	18P4	Hap.263	ACY7278	6	92	MT979935	TMGF1280-15	566	This study
1713	FR	Pont de la pille (Ognon)	Med Sea	Rhone	Saone	Ognon	47.817	6.68747	410	18P	18P5	Hap.263	ACY7278	6	92	MT979936	TMGF1281-15	566	This study
1714	FR	Pont de la pille (Ognon)	Med Sea	Rhone	Saone	Ognon	47.817	6.68747	410	18P	18P6	Hap.263	ACY7278	6	92	MT979937	TMGF1282-15	566	This study
1715	FR	Pont de la pille (Ognon)	Med Sea	Rhone	Saone	Ognon	47.817	6.68747	410	18P	18P7	Hap.265	ACY7278	6	92	MT979938	TMGF1283-15	566	This study
1716	FR	Pont de la pille (Ognon)	Med Sea	Rhone	Saone	Ognon	47.817	6.68747	410	18P	18P8	Hap.263	ACY7278	6	92	MT979939	TMGF1284-15	566	This study
1717	FR	Vacon	North Sea	Meuse	Meuse	Ruisseau dans Vacon	48.667	5.60031	251	20.1	20.1.5	Hap.266	ACY7276	6	92	MT979940	TMGF1309-15	566	This study
1718	FR	Vacon	North Sea	Meuse	Meuse	Ruisseau dans Vacon	48.667	5.60031	251	20.1	20.1.6	Hap.267	ACY7276	6	92	MT979941	TMGF1310-15	566	This study
1719	FR	StValerie Sauvoy	North Sea	Meuse	Meuse	Meholle	48.638	5.57162	278	20.3	20.3.1	Hap.268	ACY7276	6	92	MT979942	TMGF1311-15	566	This study
1720	FR	StValerie Sauvoy	North Sea	Meuse	Meuse	Meholle	48.638	5.57162	278	20.3	20.3.5	Hap.141	ACY7280	6	92	MT979943	TMGF1312-15	566	This study
1721	FR	StValerie Sauvoy	North Sea	Meuse	Meuse	Meholle	48.638	5.57162	278	20.3	20.3.6	Hap.268	ACY7276	6	92	MT979944	TMGF1313-15	566	This study
1722	FR	StValerie Sauvoy	North Sea	Meuse	Meuse	Meholle	48.638	5.57162	278	20.3	20.3.7	Hap.268	ACY7276	6	92	MT979945	TMGF1314-15	566	This study
1723	FR	StValerie Sauvoy	North Sea	Meuse	Meuse	Meholle	48.638	5.57162	278	20.3	20.3.8	Hap.266	ACY7276	6	92	MT979946	TMGF1315-15	566	This study
1724	FR	Villeroy sur Meholle (1km E)	North Sea	Meuse	Meuse	Meholle	48.6364	5.59563	261	20.4	20.4.8	Hap.269	ACY7276	6	92	MT979947	TMGF1316-15	566	This study
1725	FR	VoidVacon(Vacon)	North Sea	Meuse	Meuse	Méholle	48.6644	5.61083	246	20P	20P5	Hap.266	ACY7276	6	92	MT979948	TMGF1308-15	566	This study
1726	FR	Haut du Them = 18.2NP	Med Sea	Rhone	Ognon/Saone	Ognon	47.8477	6.7285	517	33P	33P1	Hap.141	ACY7280	6	92	MT979949	TMGF1317-15	566	This study
1727	FR	Haut du Them = 18.2NP	Med Sea	Rhone	Ognon/Saone	Ognon	47.8477	6.7285	517	33P	33P2	Hap.256	ACY7278	6	92	MT979950	TMGF1318-15	566	This study
1728	FR	Haut du Them = 18.2NP	Med Sea	Rhone	Ognon/Saone	Ognon	47.8477	6.7285	517	33P	33P3	Hap.141	ACY7280	6	92	MT979951	TMGF1319-15	566	This study
1729	FR	Haut du Them = 18.2NP	Med Sea	Rhone	Ognon/Saone	Ognon	47.8477	6.7285	517	33P	33P4	Hap.141	ACY7280	6	92	MT979952	TMGF1320-15	566	This study
1730	FR	Haut du Them = 18.2NP	Med Sea	Rhone	Ognon/Saone	Ognon	47.8477	6.7285	517	33P	33P5	Hap.256	ACY7278	6	92	MT979953	TMGF1321-15	566	This study
1731	FR	Haut du Them = 18.2NP	Med Sea	Rhone	Ognon/Saone	Ognon	47.8477	6.7285	517	33P	33P6	Hap.270	ACY7278	6	92	MT979954	TMGF1322-15	566	This study
1732	FR	Haut du Them = 18.2NP	Med Sea	Rhone	Ognon/Saone	Ognon	47.8477	6.7285	517	33P	33P7	Hap.256	ACY7278	6	92	MT979955	TMGF1323-15	566	This study
1733	FR	Haut du Them = 18.2NP	Med Sea	Rhone	Ognon/Saone	Ognon	47.8477	6.7285	517	33P	33P8	Hap.141	ACY7280	6	92	MT979956	TMGF1324-15	566	This study
1734	FR	Pont Cure	Med Sea	Rhone	Guiers	Guiers	45.4547	5.7325	368	39.4	39.4.2	Hap.105	ACY7344	6	90	MT979957	TMGF1325-15	566	This study
1735	FR	Pont Cure	Med Sea	Rhone	Guiers	Guiers	45.4547	5.7325	368	39.4	39.4.7	Hap.105	ACY7344	6	90	MT979958	TMGF1326-15	566	This study
1736	FR	Chateau Gaillard	Med Sea	Rhone	Albarine/Ain	Seymard	45.9694	5.29639	229	56.1	56.1.2.GfC	Hap.271	ACY7344	6	90	MT979959	TMGF1274-15	566	This study
1737	FR	Chateau Gaillard	Med Sea	Rhone	Albarine/Ain	Seymard	45.9694	5.29639	229	56.1	56.1.4.GfC	Hap.272	ACY7344	6	90	MT979960	TMGF515-15	566	This study
1738	FR	Chateau Gaillard	Med Sea	Rhone	Albarine/Ain	Seymard	45.9694	5.29639	229	56.1	56.1.8.GfB	Hap.273	ACY6807	6	92	MT979961	TMGF512-15	566	This study
1739	FR	Pont de la D37	Med Sea	Rhone	Saone	Borne	47.194	5.45237	194	10Bo	10Bo16	Hap.274	ACY6750	6	92	MT411386	TMGF1182-15	566	Lagrue et al. (2014)
1740	FR	Pont de la D37	Med Sea	Rhone	Saone	Borne	47.194	5.45237	194	10Bo	10Bo17	Hap.274	ACY6750	6	92	MT411387	TMGF1183-15	566	Lagrue et al. (2014)
1741	FR	Pont de la D37	Med Sea	Rhone	Saone	Borne	47.194	5.45237	194	10Bo	10Bo2	Hap.275	ACY6750	6	92	MT411388	TMGF1181-15	566	Lagrue et al. (2014)
1742	FR	Pont de la D71 a La Ferte	Med Sea	Rhone	Doubs	Cuisance	46.9456	5.65994	230	12Cu	12Cu13	Hap.276	ACY7344	6	90	MT411389	TMGF1186-15	566	Lagrue et al. (2014)
1743	FR	Pont de la D71 a La Ferte	Med Sea	Rhone	Doubs	Cuisance	46.9456	5.65994	230	12Cu	12Cu14	Hap.277	ACY7344	6	90	MT411390	TMGF1187-15	566	Lagrue et al. (2014)
1744	FR	Pont de la D71 a La Ferte	Med Sea	Rhone	Doubs	Cuisance	46.9456	5.65994	230	12Cu	12Cu15	Hap.278	ACY7344	6	90	MT411391	TMGF1188-15	566	Lagrue et al. (2014)
1745	FR	Pont de la D71 a La Ferte	Med Sea	Rhone	Doubs	Cuisance	46.9456	5.65994	230	12Cu	12Cu21	Hap.276	ACY7344	6	90	MT411392	TMGF1189-15	566	Lagrue et al. (2014)
1746	FR	Pont de la D71 a La Ferte	Med Sea	Rhone	Doubs	Cuisance	46.9456	5.65994	230	12Cu	12Cu3	Hap.279	ACY7344	6	90	MT411393	TMGF1184-15	566	Lagrue et al. (2014)
1747	FR	Pont de la D71 a La Ferte	Med Sea	Rhone	Doubs	Cuisance	46.9456	5.65994	230	12Cu	12Cu7	Hap.278	ACY7344	6	90	MT411394	TMGF1185-15	566	Lagrue et al. (2014)
1748	FR	Pont amont Parc de la Colombiere a Dijon	Med Sea	Rhone	Saone	Ouche	47.2985	5.03944	229	19Ou	19Ou23	Hap.280	ACY7278	6	92	MT411395	TMGF1190-15	566	Lagrue et al. (2014)
1749	FR	D222 entre Champlitte et MontarlotlesChamplitte	Med Sea	Rhone	Saone	Résur Vivier	47.6318	5.51022	230	21Rv	21Rv1	Hap.281	ACY7276	6	92	MT411396	TMGF1191-15	566	Lagrue et al. (2014)
1750	FR	D222 entre Champlitte et MontarlotlesChamplitte	Med Sea	Rhone	Saone	Résur Vivier	47.6318	5.51022	230	21Rv	21Rv10	Hap.282	ACY7276	6	92	MT411397	TMGF1200-15	566	Lagrue et al. (2014)
1751	FR	D222 entre Champlitte et MontarlotlesChamplitte	Med Sea	Rhone	Saone	Résur Vivier	47.6318	5.51022	230	21Rv	21Rv11	Hap.281	ACY7276	6	92	MT411398	TMGF1201-15	566	Lagrue et al. (2014)
1752	FR	D222 entre Champlitte et MontarlotlesChamplitte	Med Sea	Rhone	Saone	Résur Vivier	47.6318	5.51022	230	21Rv	21Rv12	Hap.283	ACY7276	6	92	MT411399	TMGF1202-15	566	Lagrue et al. (2014)
1753	FR	D222 entre Champlitte et MontarlotlesChamplitte	Med Sea	Rhone	Saone	Résur Vivier	47.6318	5.51022	230	21Rv	21Rv13	Hap.281	ACY7276	6	92	MT411400	TMGF1203-15	566	Lagrue et al. (2014)
1754	FR	D222 entre Champlitte et MontarlotlesChamplitte	Med Sea	Rhone	Saone	Résur Vivier	47.6318	5.51022	230	21Rv	21Rv14	Hap.281	ACY7276	6	92	MT411401	TMGF1204-15	566	Lagrue et al. (2014)
1755	FR	D222 entre Champlitte et MontarlotlesChamplitte	Med Sea	Rhone	Saone	Résur Vivier	47.6318	5.51022	230	21Rv	21Rv15	Hap.284	ACY6985	6	92	MT411402	TMGF1205-15	566	Lagrue et al. (2014)
1756	FR	D222 entre Champlitte et MontarlotlesChamplitte	Med Sea	Rhone	Saone	Résur Vivier	47.6318	5.51022	230	21Rv	21Rv16	Hap.281	ACY7276	6	92	MT411403	TMGF1206-15	566	Lagrue et al. (2014)
1757	FR	D222 entre Champlitte et MontarlotlesChamplitte	Med Sea	Rhone	Saone	Résur Vivier	47.6318	5.51022	230	21Rv	21Rv17	Hap.285	ACY7276	6	92	MT411404	TMGF1207-15	566	Lagrue et al. (2014)
1758	FR	D222 entre Champlitte et MontarlotlesChamplitte	Med Sea	Rhone	Saone	Résur Vivier	47.6318	5.51022	230	21Rv	21Rv18	Hap.281	ACY7276	6	92	MT411405	TMGF1208-15	566	Lagrue et al. (2014)
1759	FR	D222 entre Champlitte et MontarlotlesChamplitte	Med Sea	Rhone	Saone	Résur Vivier	47.6318	5.51022	230	21Rv	21Rv19	Hap.281	ACY7276	6	92	MT411406	TMGF1209-15	566	Lagrue et al. (2014)
1760	FR	D222 entre Champlitte et MontarlotlesChamplitte	Med Sea	Rhone	Saone	Résur Vivier	47.6318	5.51022	230	21Rv	21Rv2	Hap.286	ACY7276	6	92	MT411407	TMGF1192-15	566	Lagrue et al. (2014)
1761	FR	D222 entre Champlitte et MontarlotlesChamplitte	Med Sea	Rhone	Saone	Résur Vivier	47.6318	5.51022	230	21Rv	21Rv20	Hap.281	ACY7276	6	92	MT411408	TMGF1210-15	566	Lagrue et al. (2014)
1762	FR	D222 entre Champlitte et MontarlotlesChamplitte	Med Sea	Rhone	Saone	Résur Vivier	47.6318	5.51022	230	21Rv	21Rv21	Hap.281	ACY7276	6	92	MT411409	TMGF1211-15	566	Lagrue et al. (2014)
1763	FR	D222 entre Champlitte et MontarlotlesChamplitte	Med Sea	Rhone	Saone	Résur Vivier	47.6318	5.51022	230	21Rv	21Rv22	Hap.281	ACY7276	6	92	MT411410	TMGF1212-15	566	Lagrue et al. (2014)
1764	FR	D222 entre Champlitte et MontarlotlesChamplitte	Med Sea	Rhone	Saone	Résur Vivier	47.6318	5.51022	230	21Rv	21Rv23	Hap.286	ACY7276	6	92	MT411411	TMGF1213-15	566	Lagrue et al. (2014)
1765	FR	D222 entre Champlitte et MontarlotlesChamplitte	Med Sea	Rhone	Saone	Résur Vivier	47.6318	5.51022	230	21Rv	21Rv24	Hap.284	ACY6985	6	92	MT411412	TMGF1214-15	566	Lagrue et al. (2014)
1766	FR	D222 entre Champlitte et MontarlotlesChamplitte	Med Sea	Rhone	Saone	Résur Vivier	47.6318	5.51022	230	21Rv	21Rv3	Hap.281	ACY7276	6	92	MT411413	TMGF1193-15	566	Lagrue et al. (2014)
1767	FR	D222 entre Champlitte et MontarlotlesChamplitte	Med Sea	Rhone	Saone	Résur Vivier	47.6318	5.51022	230	21Rv	21Rv4	Hap.281	ACY7276	6	92	MT411414	TMGF1194-15	566	Lagrue et al. (2014)
1768	FR	D222 entre Champlitte et MontarlotlesChamplitte	Med Sea	Rhone	Saone	Résur Vivier	47.6318	5.51022	230	21Rv	21Rv5	Hap.281	ACY7276	6	92	MT411415	TMGF1195-15	566	Lagrue et al. (2014)
1769	FR	D222 entre Champlitte et MontarlotlesChamplitte	Med Sea	Rhone	Saone	Résur Vivier	47.6318	5.51022	230	21Rv	21Rv6	Hap.281	ACY7276	6	92	MT411416	TMGF1196-15	566	Lagrue et al. (2014)
1770	FR	D222 entre Champlitte et MontarlotlesChamplitte	Med Sea	Rhone	Saone	Résur Vivier	47.6318	5.51022	230	21Rv	21Rv7	Hap.281	ACY7276	6	92	MT411417	TMGF1197-15	566	Lagrue et al. (2014)
1771	FR	D222 entre Champlitte et MontarlotlesChamplitte	Med Sea	Rhone	Saone	Résur Vivier	47.6318	5.51022	230	21Rv	21Rv8	Hap.284	ACY6985	6	92	MT411418	TMGF1198-15	566	Lagrue et al. (2014)
1772	FR	D222 entre Champlitte et MontarlotlesChamplitte	Med Sea	Rhone	Saone	Résur Vivier	47.6318	5.51022	230	21Rv	21Rv9	Hap.281	ACY7276	6	92	MT411419	TMGF1199-15	566	Lagrue et al. (2014)
1773	FR	Pont de la D65 sortie de Vezet	Med Sea	Rhone	Saone	Romaine	47.5316	5.88449	210	22Ro	22Ro13	Hap.287	ACY7278	6	92	MT411420	TMGF1218-15	566	Lagrue et al. (2014)
1774	FR	Pont de la D65 sortie de Vezet	Med Sea	Rhone	Saone	Romaine	47.5316	5.88449	210	22Ro	22Ro19	Hap.287	ACY7278	6	92	MT411421	TMGF1219-15	566	Lagrue et al. (2014)
1775	FR	Pont de la D65 sortie de Vezet	Med Sea	Rhone	Saone	Romaine	47.5316	5.88449	210	22Ro	22Ro2	Hap.288	ACY6750	6	92	MT411422	TMGF1215-15	566	Lagrue et al. (2014)
1776	FR	Pont de la D65 sortie de Vezet	Med Sea	Rhone	Saone	Romaine	47.5316	5.88449	210	22Ro	22Ro20	Hap.289	ACY7278	6	92	MT411423	TMGF1220-15	566	Lagrue et al. (2014)
1777	FR	Pont de la D65 sortie de Vezet	Med Sea	Rhone	Saone	Romaine	47.5316	5.88449	210	22Ro	22Ro22	Hap.288	ACY6750	6	92	MT411424	TMGF1221-15	566	Lagrue et al. (2014)
1778	FR	Pont de la D65 sortie de Vezet	Med Sea	Rhone	Saone	Romaine	47.5316	5.88449	210	22Ro	22Ro6	Hap.287	ACY7278	6	92	MT411425	TMGF1216-15	566	Lagrue et al. (2014)
1779	FR	Pont de la D65 sortie de Vezet	Med Sea	Rhone	Saone	Romaine	47.5316	5.88449	210	22Ro	22Ro8	Hap.287	ACY7278	6	92	MT411426	TMGF1217-15	566	Lagrue et al. (2014)
1780	FR	Pont de la D21 a Noiron	Med Sea	Rhone	Saone	Ténise	47.3849	5.62677	204	23Te	23Te1	Hap.288	ACY6750	6	92	MT411427	TMGF1222-15	566	Lagrue et al. (2014)
1781	FR	Pont de la D21 a Noiron	Med Sea	Rhone	Saone	Ténise	47.3849	5.62677	204	23Te	23Te10	Hap.290	ACY7280	6	92	MT411428	TMGF1228-15	566	Lagrue et al. (2014)
1782	FR	Pont de la D21 a Noiron	Med Sea	Rhone	Saone	Ténise	47.3849	5.62677	204	23Te	23Te11	Hap.290	ACY7280	6	92	MT411429	TMGF1229-15	566	Lagrue et al. (2014)
1783	FR	Pont de la D21 a Noiron	Med Sea	Rhone	Saone	Ténise	47.3849	5.62677	204	23Te	23Te15	Hap.288	ACY6750	6	92	MT411430	TMGF1230-15	566	Lagrue et al. (2014)
1784	FR	Pont de la D21 a Noiron	Med Sea	Rhone	Saone	Ténise	47.3849	5.62677	204	23Te	23Te17	Hap.290	ACY7280	6	92	MT411431	TMGF1232-15	566	Lagrue et al. (2014)
1785	FR	Pont de la D21 a Noiron	Med Sea	Rhone	Saone	Ténise	47.3849	5.62677	204	23Te	23Te2	Hap.290	ACY7280	6	92	MT411432	TMGF1223-15	566	Lagrue et al. (2014)
1786	FR	Pont de la D21 a Noiron	Med Sea	Rhone	Saone	Ténise	47.3849	5.62677	204	23Te	23Te20	Hap.288	ACY6750	6	92	MT411433	TMGF1233-15	566	Lagrue et al. (2014)
1787	FR	Pont de la D21 a Noiron	Med Sea	Rhone	Saone	Ténise	47.3849	5.62677	204	23Te	23Te21	Hap.290	ACY7280	6	92	MT411434	TMGF1234-15	566	Lagrue et al. (2014)
1788	FR	Pont de la D21 a Noiron	Med Sea	Rhone	Saone	Ténise	47.3849	5.62677	204	23Te	23Te3	Hap.290	ACY7280	6	92	MT411435	TMGF1224-15	566	Lagrue et al. (2014)
1789	FR	Pont de la D21 a Noiron	Med Sea	Rhone	Saone	Ténise	47.3849	5.62677	204	23Te	23Te5	Hap.290	ACY7280	6	92	MT411436	TMGF1225-15	566	Lagrue et al. (2014)
1790	FR	Pont de la D21 a Noiron	Med Sea	Rhone	Saone	Ténise	47.3849	5.62677	204	23Te	23Te6	Hap.288	ACY6750	6	92	MT411437	TMGF1226-15	566	Lagrue et al. (2014)
1791	FR	Pont de la D21 a Noiron	Med Sea	Rhone	Saone	Ténise	47.3849	5.62677	204	23Te	23Te7	Hap.290	ACY7280	6	92	MT411438	TMGF1227-15	566	Lagrue et al. (2014)
1792	FR	Pont de la D30, aval de Talmay	Med Sea	Rhone	Saone	Vingeanne	47.3477	5.45243	186	26Vi or ViFg	26ViFg11	Hap.288	ACY6750	6	92	MT411439	TMGF1236-15	566	Lagrue et al. (2014)
1793	FR	Pont de la D30, aval de Talmay	Med Sea	Rhone	Saone	Vingeanne	47.3477	5.45243	186	26Vi or ViFg	26ViFg12	Hap.288	ACY6750	6	92	MT411440	TMGF1237-15	566	Lagrue et al. (2014)
1794	FR	Pont de la D30, aval de Talmay	Med Sea	Rhone	Saone	Vingeanne	47.3477	5.45243	186	26Vi or ViFg	26ViFg7	Hap.291	ACY6750	6	92	MT411441	TMGF1235-15	566	Lagrue et al. (2014)
1795	FR	D104 BaulmelaRoche	Med Sea	Rhone	Saone	Source	47.3493	4.79908	464	28So	28So4	Hap.141	ACY7280	6	92	MT411442	TMGF1238-15	566	Lagrue et al. (2014)
1796	FR	Rouvre sur Aube	Atlantic Ocean	Seine	Seine	Aube	47.8514	4.99159	306	30AuSe1RSA	30AuSe1RSA1	Hap.292	ACY7280	6	92	MT411443	TMGF1239-15	566	Lagrue et al. (2014)
1797	FR	Rouvre sur Aube	Atlantic Ocean	Seine	Seine	Aube	47.8514	4.99159	306	30AuSe1RSA	30AuSe1RSA10	Hap.288	ACY6750	6	92	MT411444	TMGF1247-15	566	Lagrue et al. (2014)
1798	FR	Rouvre sur Aube	Atlantic Ocean	Seine	Seine	Aube	47.8514	4.99159	306	30AuSe1RSA	30AuSe1RSA11	Hap.288	ACY6750	6	92	MT411445	TMGF1248-15	566	Lagrue et al. (2014)
1799	FR	Rouvre sur Aube	Atlantic Ocean	Seine	Seine	Aube	47.8514	4.99159	306	30AuSe1RSA	30AuSe1RSA12	Hap.288	ACY6750	6	92	MT411446	TMGF1249-15	566	Lagrue et al. (2014)
1800	FR	Rouvre sur Aube	Atlantic Ocean	Seine	Seine	Aube	47.8514	4.99159	306	30AuSe1RSA	30AuSe1RSA13	Hap.288	ACY6750	6	92	MT411447	TMGF1250-15	566	Lagrue et al. (2014)
1801	FR	Rouvre sur Aube	Atlantic Ocean	Seine	Seine	Aube	47.8514	4.99159	306	30AuSe1RSA	30AuSe1RSA14	Hap.288	ACY6750	6	92	MT411448	TMGF1251-15	566	Lagrue et al. (2014)
1802	FR	Rouvre sur Aube	Atlantic Ocean	Seine	Seine	Aube	47.8514	4.99159	306	30AuSe1RSA	30AuSe1RSA15	Hap.288	ACY6750	6	92	MT411449	TMGF1252-15	566	Lagrue et al. (2014)
1803	FR	Rouvre sur Aube	Atlantic Ocean	Seine	Seine	Aube	47.8514	4.99159	306	30AuSe1RSA	30AuSe1RSA17	Hap.292	ACY7280	6	92	MT411450	TMGF1253-15	566	Lagrue et al. (2014)
1804	FR	Rouvre sur Aube	Atlantic Ocean	Seine	Seine	Aube	47.8514	4.99159	306	30AuSe1RSA	30AuSe1RSA18	Hap.288	ACY6750	6	92	MT411451	TMGF1254-15	566	Lagrue et al. (2014)
1805	FR	Rouvre sur Aube	Atlantic Ocean	Seine	Seine	Aube	47.8514	4.99159	306	30AuSe1RSA	30AuSe1RSA19	Hap.288	ACY6750	6	92	MT411452	TMGF1255-15	566	Lagrue et al. (2014)
1806	FR	Rouvre sur Aube	Atlantic Ocean	Seine	Seine	Aube	47.8514	4.99159	306	30AuSe1RSA	30AuSe1RSA2	Hap.292	ACY7280	6	92	MT411453	TMGF1240-15	566	Lagrue et al. (2014)
1807	FR	Rouvre sur Aube	Atlantic Ocean	Seine	Seine	Aube	47.8514	4.99159	306	30AuSe1RSA	30AuSe1RSA20	Hap.281	ACY7276	6	92	MT411454	TMGF1256-15	566	Lagrue et al. (2014)
1808	FR	Rouvre sur Aube	Atlantic Ocean	Seine	Seine	Aube	47.8514	4.99159	306	30AuSe1RSA	30AuSe1RSA22	Hap.288	ACY6750	6	92	MT411455	TMGF1257-15	566	Lagrue et al. (2014)
1809	FR	Rouvre sur Aube	Atlantic Ocean	Seine	Seine	Aube	47.8514	4.99159	306	30AuSe1RSA	30AuSe1RSA3	Hap.288	ACY6750	6	92	MT411456	TMGF1241-15	566	Lagrue et al. (2014)
1810	FR	Rouvre sur Aube	Atlantic Ocean	Seine	Seine	Aube	47.8514	4.99159	306	30AuSe1RSA	30AuSe1RSA4	Hap.288	ACY6750	6	92	MT411457	TMGF1242-15	566	Lagrue et al. (2014)
1811	FR	Rouvre sur Aube	Atlantic Ocean	Seine	Seine	Aube	47.8514	4.99159	306	30AuSe1RSA	30AuSe1RSA5	Hap.288	ACY6750	6	92	MT411458	TMGF1243-15	566	Lagrue et al. (2014)
1812	FR	Rouvre sur Aube	Atlantic Ocean	Seine	Seine	Aube	47.8514	4.99159	306	30AuSe1RSA	30AuSe1RSA6	Hap.292	ACY7280	6	92	MT411459	TMGF1244-15	566	Lagrue et al. (2014)
1813	FR	Rouvre sur Aube	Atlantic Ocean	Seine	Seine	Aube	47.8514	4.99159	306	30AuSe1RSA	30AuSe1RSA7	Hap.288	ACY6750	6	92	MT411460	TMGF1245-15	566	Lagrue et al. (2014)
1814	FR	Rouvre sur Aube	Atlantic Ocean	Seine	Seine	Aube	47.8514	4.99159	306	30AuSe1RSA	30AuSe1RSA8	Hap.288	ACY6750	6	92	MT411461	TMGF1246-15	566	Lagrue et al. (2014)
1815	FR	Recey sur Ource	Atlantic Ocean	Seine	Seine	Ource	47.7831	4.85036	287	31OurSe1RSO	31OurSe1RSO1	Hap.284	ACY6985	6	92	MT411462	TMGF1258-15	566	Lagrue et al. (2014)
1816	FR	Recey sur Ource	Atlantic Ocean	Seine	Seine	Ource	47.7831	4.85036	287	31OurSe1RSO	31OurSe1RSO17	Hap.293	ACY6750	6	92	MT411463	TMGF1263-15	566	Lagrue et al. (2014)
1817	FR	Recey sur Ource	Atlantic Ocean	Seine	Seine	Ource	47.7831	4.85036	287	31OurSe1RSO	31OurSe1RSO2	Hap.294	ACY6750	6	92	MT411464	TMGF1259-15	566	Lagrue et al. (2014)
1818	FR	Recey sur Ource	Atlantic Ocean	Seine	Seine	Ource	47.7831	4.85036	287	31OurSe1RSO	31OurSe1RSO4	Hap.294	ACY6750	6	92	MT411465	TMGF1260-15	566	Lagrue et al. (2014)
1819	FR	Recey sur Ource	Atlantic Ocean	Seine	Seine	Ource	47.7831	4.85036	287	31OurSe1RSO	31OurSe1RSO5	Hap.284	ACY6985	6	92	MT411466	TMGF1261-15	566	Lagrue et al. (2014)
1820	FR	Recey sur Ource	Atlantic Ocean	Seine	Seine	Ource	47.7831	4.85036	287	31OurSe1RSO	31OurSe1RSO6	Hap.284	ACY6985	6	92	MT411467	TMGF1262-15	566	Lagrue et al. (2014)
1821	FR	Pont de la D971 a Courceau	Atlantic Ocean	Seine	Seine	Seine	47.5316	4.69503	454	32Se	32Se20	Hap.288	ACY6750	6	92	MT411468	TMGF1264-15	566	Lagrue et al. (2014)
1822	FR	Pont de la D971 a Courceau	Atlantic Ocean	Seine	Seine	Seine	47.5316	4.69503	454	32Se	32Se22	Hap.288	ACY6750	6	92	MT411469	TMGF1265-15	566	Lagrue et al. (2014)
1823	FR	Vieux Chateau	Atlantic Ocean	Seine	Yonne	Serein	47.4662	4.12839	245	33SerSe1VC	33SerSe1VC13	Hap.141	ACY7280	6	92	MT411470	TMGF1269-15	566	Lagrue et al. (2014)
1824	FR	Vieux Chateau	Atlantic Ocean	Seine	Yonne	Serein	47.4662	4.12839	245	33SerSe1VC	33SerSe1VC15	Hap.141	ACY7280	6	92	MT411471	TMGF1270-15	566	Lagrue et al. (2014)
1825	FR	Vieux Chateau	Atlantic Ocean	Seine	Yonne	Serein	47.4662	4.12839	245	33SerSe1VC	33SerSe1VC18	Hap.141	ACY7280	6	92	MT411472	TMGF1271-15	566	Lagrue et al. (2014)
1826	FR	Vieux Chateau	Atlantic Ocean	Seine	Yonne	Serein	47.4662	4.12839	245	33SerSe1VC	33SerSe1VC20	Hap.141	ACY7280	6	92	MT411473	TMGF1272-15	566	Lagrue et al. (2014)
1827	FR	Vieux Chateau	Atlantic Ocean	Seine	Yonne	Serein	47.4662	4.12839	245	33SerSe1VC	33SerSe1VC21	Hap.295	ACY7278	6	92	MT411474	TMGF1273-15	566	Lagrue et al. (2014)
1828	FR	Vieux Chateau	Atlantic Ocean	Seine	Yonne	Serein	47.4662	4.12839	245	33SerSe1VC	33SerSe1VC3	Hap.141	ACY7280	6	92	MT411475	TMGF1266-15	566	Lagrue et al. (2014)
1829	FR	Vieux Chateau	Atlantic Ocean	Seine	Yonne	Serein	47.4662	4.12839	245	33SerSe1VC	33SerSe1VC8	Hap.141	ACY7280	6	92	MT411476	TMGF1267-15	566	Lagrue et al. (2014)
1830	FR	Vieux Chateau	Atlantic Ocean	Seine	Yonne	Serein	47.4662	4.12839	245	33SerSe1VC	33SerSe1VC9	Hap.141	ACY7280	6	92	MT411477	TMGF1268-15	566	Lagrue et al. (2014)
1831	FR	St Ouen les Perey	North Sea	Meuse	Meuse	l'Anger	48.169	5.768	336	3AnMe1SOP	3AnMe1SOP22	Hap.296	ACY7277	6	92	MT411478	TMGF1178-15	566	Lagrue et al. (2014)
1832	FR	Norroy	North Sea	Meuse	Meuse	Vair	48.212	5.902	328	4VaAg	4VaAg18	Hap.297	ACY7280	6	92	MT411479	TMGF1180-15	566	Lagrue et al. (2014)
1833	FR	Norroy	North Sea	Meuse	Meuse	Vair	48.212	5.902	328	4VaAg	4VaAg7	Hap.298	ACY7280	6	92	MT411480	TMGF1179-15	565	Lagrue et al. (2014)
1834	FR	Villette sur Ain Lone de la Vilette	Med Sea	Rhone	Rhône	Ain	45.9826	5.26687	224	Vil	GfVil1	Hap.299	ACY6807	6	92	MT979962	TMGF1578-16	558	This study
1835	FR	Villette sur Ain Lone de la Vilette	Med Sea	Rhone	Rhône	Ain	45.9826	5.26687	224	Vil	GfVil2	Hap.299	ACY6807	6	92	MT979963	TMGF1579-16	558	This study
1836	FR	EntreDeuxGuiers	Med Sea	Rhone	Guiers	Guiers Vif	45.4353	5.75583	387	39.3	39.3.2	Hap.68	ACY7467	7	110	MT979964	TMGF1390-15	566	This study
1837	FR	EntreDeuxGuiers	Med Sea	Rhone	Guiers	Guiers Vif	45.4353	5.75583	387	39.3	39.3.5	Hap.300	ACY7467	7	110	MT979965	TMGF1391-15	566	This study
1838	FR	EntreDeuxGuiers	Med Sea	Rhone	Guiers	Guiers Vif	45.4353	5.75583	387	39.3	39.3.6	Hap.68	ACY7467	7	110	MT979966	TMGF1392-15	566	This study
1839	FR	EntreDeuxGuiers	Med Sea	Rhone	Guiers	Guiers Vif	45.4353	5.75583	387	39.3	39.3.8	Hap.301	ACY7467	7	110	MT979967	TMGF1393-15	566	This study
1840	FR	Pont Cure	Med Sea	Rhone	Guiers	Guiers	45.4547	5.7325	368	39.4	39.4.1	Hap.302	ACY7467	7	110	MT979968	TMGF1394-15	566	This study
1841	FR	Pont Cure	Med Sea	Rhone	Guiers	Guiers	45.4547	5.7325	368	39.4	39.4.3	Hap.303	ACY7467	7	110	MT979969	TMGF1395-15	566	This study
1842	FR	Pont Cure	Med Sea	Rhone	Guiers	Guiers	45.4547	5.7325	368	39.4	39.4.4	Hap.55	ACY7467	7	110	MT979970	TMGF1396-15	566	This study
1843	FR	Pont Cure	Med Sea	Rhone	Guiers	Guiers	45.4547	5.7325	368	39.4	39.4.5	Hap.54	ACY7467	7	110	MT979971	TMGF1397-15	566	This study
1844	FR	Pont Cure	Med Sea	Rhone	Guiers	Guiers	45.4547	5.7325	368	39.4	39.4.6	Hap.68	ACY7467	7	110	MT979972	TMGF1398-15	566	This study
1845	FR	Pont Cure	Med Sea	Rhone	Guiers	Guiers	45.4547	5.7325	368	39.4	39.4.8	Hap.303	ACY7467	7	110	MT979973	TMGF1399-15	566	This study
1846	FR	Brenod	Med Sea	Rhone	Ain	Albarine	46.085	5.62111	927	45.1	45.1.2	Hap.304	ACY7342	3	145	MT979974	TMGF1478-15	566	This study
1847	FR	Brenod	Med Sea	Rhone	Ain	Albarine	46.085	5.62111	927	45.1	45.1.3	Hap.119	ACY7342	3	145	MT979975	TMGF1479-15	566	This study
1848	FR	Brenod	Med Sea	Rhone	Ain	Albarine	46.085	5.62111	927	45.1	45.1.5	Hap.304	ACY7342	3	145	MT979976	TMGF1480-15	566	This study
1849	FR	Brenod	Med Sea	Rhone	Ain	Albarine	46.085	5.62111	927	45.1	45.1.6	Hap.119	ACY7342	3	145	MT979977	TMGF1481-15	566	This study
1850	FR	Brenod	Med Sea	Rhone	Ain	Albarine	46.085	5.62111	927	45.1	45.1.7	Hap.119	ACY7342	3	145	MT979978	TMGF1482-15	566	This study
1851	FR	Brenod	Med Sea	Rhone	Ain	Albarine	46.085	5.62111	927	45.1	45.1.8	Hap.304	ACY7342	3	145	MT979979	TMGF1483-15	566	This study
1852	FR	Hauteville	Med Sea	Rhone	Ain	Affluent de l'Albarine	45.9653	5.58444	760	45.2	45.2.1	Hap.304	ACY7342	3	145	MT979980	TMGF1484-15	566	This study
1853	FR	Hauteville	Med Sea	Rhone	Ain	Affluent de l'Albarine	45.9653	5.58444	760	45.2	45.2.2	Hap.304	ACY7342	3	145	MT979981	TMGF1485-15	566	This study
1854	FR	Hauteville	Med Sea	Rhone	Ain	Affluent de l'Albarine	45.9653	5.58444	760	45.2	45.2.3	Hap.304	ACY7342	3	145	MT979982	TMGF1486-15	566	This study
1855	FR	Hauteville	Med Sea	Rhone	Ain	Affluent de l'Albarine	45.9653	5.58444	760	45.2	45.2.4	Hap.304	ACY7342	3	145	MT979983	TMGF1487-15	566	This study
1856	FR	Hauteville	Med Sea	Rhone	Ain	Affluent de l'Albarine	45.9653	5.58444	760	45.2	45.2.5	Hap.304	ACY7342	3	145	MT979984	TMGF1488-15	566	This study
1857	FR	Hauteville	Med Sea	Rhone	Ain	Affluent de l'Albarine	45.9653	5.58444	760	45.2	45.2.6	Hap.304	ACY7342	3	145	MT979985	TMGF1489-15	566	This study
1858	FR	Hauteville	Med Sea	Rhone	Ain	Affluent de l'Albarine	45.9653	5.58444	760	45.2	45.2.7	Hap.304	ACY7342	3	145	MT979986	TMGF1490-15	566	This study
1859	FR	Hauteville	Med Sea	Rhone	Ain	Affluent de l'Albarine	45.9653	5.58444	760	45.2	45.2.8	Hap.304	ACY7342	3	145	MT979987	TMGF1491-15	566	This study
1860	FR	Chaley	Med Sea	Rhone	Ain	Albarine	45.9353	5.53111	395	45.3ALBA	45.3.2	Hap.119	ACY7342	3	145	MT979988	TMGF1492-15	566	This study
1861	FR	Chaley	Med Sea	Rhone	Ain	Albarine	45.9353	5.53111	395	45.3ALBA	45.3.3	Hap.119	ACY7342	3	145	MT979989	TMGF1493-15	566	This study
1862	FR	Chaley	Med Sea	Rhone	Ain	Albarine	45.9353	5.53111	395	45.3ALBA	45.3.4	Hap.119	ACY7342	3	145	MT979990	TMGF1494-15	566	This study
1863	FR	Chaley	Med Sea	Rhone	Ain	Albarine	45.9353	5.53111	395	45.3ALBA	45.3.5	Hap.305	ACY7342	3	146	MT979991	TMGF1495-15	566	This study
1864	FR	Causse de la Selle Source Cents Fonts	Med Sea	Hérault	Hérault	Hérault	43.7608	3.62558	81	SCF=CENT	CENT2	Hap.306	ADB0565	68	7	MT979992	TMGF1601-16	623	This study
1865	FR	Cirque du Boundoulaou	Atlantic Ocean	Garonne	Tarn	Rau de St Martin	44.0656	3.05182	497	SBF=SBP=HOME	HOME1	Hap.307	ADB0564	71	9	MT979993	TMGF1597-16	649	This study
1866	FR	Cirque du Boundoulaou	Atlantic Ocean	Garonne	Tarn	Rau de St Martin	44.0656	3.05182	497	SBF=SBP=HOME	HOME2	Hap.307	ADB0564	71	9	MT979994	TMGF1598-16	649	This study
1867	FR	Cirque du Boundoulaou	Atlantic Ocean	Garonne	Tarn	Rau de St Martin	44.0656	3.05182	497	SBF=SBP=HOME	HOME3	Hap.307	ADB0564	71	9	MT979995	TMGF1599-16	649	This study
1868	FR	Cirque du Boundoulaou	Atlantic Ocean	Garonne	Tarn	Rau de St Martin	44.0656	3.05182	497	SBF=SBP=HOME	HOME4	Hap.307	ADB0564	71	9	MT979996	TMGF1600-16	649	This study
1869	FR	Cirque du Boundoulaou	Atlantic Ocean	Garonne	Tarn	Rau de St Martin	44.0656	3.05182	497	SBF=SBP=HOME	SBF1	Hap.307	ADB0564	71	9	MT979997	TMGF1590-16	641	This study
1870	FR	Cirque du Boundoulaou	Atlantic Ocean	Garonne	Tarn	Rau de St Martin	44.0656	3.05182	497	SBF=SBP=HOME	SBF2	Hap.307	ADB0564	71	9	MT979998	TMGF1591-16	641	This study
1871	FR	Cirque du Boundoulaou	Atlantic Ocean	Garonne	Tarn	Rau de St Martin	44.0656	3.05182	497	SBF=SBP=HOME	SBF3	Hap.307	ADB0564	71	9	MT979999	TMGF1592-16	641	This study
1872	FR	Cirque du Boundoulaou	Atlantic Ocean	Garonne	Tarn	Rau de St Martin	44.0656	3.05182	497	SBF=SBP=HOME	SBF4	Hap.307	ADB0564	71	9	MT980000	TMGF1593-16	641	This study
1873	FR	Cirque du Boundoulaou	Atlantic Ocean	Garonne	Tarn	Rau de St Martin	44.0656	3.05182	497	SBF=SBP=HOME	SBP1	Hap.307	ADB0564	71	9	MT980001	TMGF1586-16	650	This study
1874	FR	Cirque du Boundoulaou	Atlantic Ocean	Garonne	Tarn	Rau de St Martin	44.0656	3.05182	497	SBF=SBP=HOME	SBP2	Hap.307	ADB0564	71	9	MT980002	TMGF1587-16	650	This study
1875	FR	Cirque du Boundoulaou	Atlantic Ocean	Garonne	Tarn	Rau de St Martin	44.0656	3.05182	497	SBF=SBP=HOME	SBP3	Hap.307	ADB0564	71	9	MT980003	TMGF1588-16	641	This study
1876	FR	Cirque du Boundoulaou	Atlantic Ocean	Garonne	Tarn	Rau de St Martin	44.0656	3.05182	497	SBF=SBP=HOME	SBP4	Hap.307	ADB0564	71	9	MT980004	TMGF1589-16	650	This study
1877	FR	Causse de la Selle Source Cents Fonts	Med Sea	Hérault	Hérault	Hérault	43.7608	3.62558	81	SCF=CENT	SCF1	Hap.308	ADB0565	68	7	MT980005	TMGF1582-16	624	This study
1878	FR	Causse de la Selle Source Cents Fonts	Med Sea	Hérault	Hérault	Hérault	43.7608	3.62558	81	SCF=CENT	SCF2	Hap.306	ADB0565	68	7	MT980006	TMGF1583-16	581	This study
1879	FR	Causse de la Selle Source Cents Fonts	Med Sea	Hérault	Hérault	Hérault	43.7608	3.62558	81	SCF=CENT	SCF3	Hap.309	ADB0565	68	7	MT980007	TMGF1584-16	615	This study
1880	FR	Causse de la Selle Source Cents Fonts	Med Sea	Hérault	Hérault	Hérault	43.7608	3.62558	81	SCF=CENT	SCF4	Hap.310	ADB0565	68	7	MT980008	TMGF1585-16	596	This study
1881	FR	Cornus Source de la Gloriette	Atlantic Ocean	Garonne	Garonne	Gloriette	43.9077	3.17746	660	SGF	SGF2	Hap.311	ADB0566	72	5	MT980009	TMGF1594-16	630	This study
1882	FR	Cornus Source de la Gloriette	Atlantic Ocean	Garonne	Garonne	Gloriette	43.9077	3.17746	660	SGF	SGF3	Hap.311	ADB0566	72	5	MT980010	TMGF1595-16	630	This study
1883	FR	Cornus Source de la Gloriette	Atlantic Ocean	Garonne	Garonne	Gloriette	43.9077	3.17746	660	SGF	SGF4	Hap.312	ADB0566	72	5	MT980011	TMGF1596-16	630	This study
1884	SI	Ljubliana	Black Sea	Danube	Danube	Sava	46.0498	14.4748	299	Ljubliana	KR905769	Hap.313	ADB6607	34	25	KR905769	TMGF1602-16	657	EsmaeiliRineh et al. (2015)
1885	RO	Boga	Black Sea	Danube	Tisza	Crisul Negru	46.6097	22.6592	598	Boga	KR061785	Hap.314	ADB6606	74	40	KR061785	TMGF1605-16	611	CopilasCiocianu & Petrusek (2015)
1886	RO	Moneasa	Black Sea	Danube	Tisza	Crisul Alb	46.4597	22.2544	285	Moneasa	2BOG	Hap.315	ADB6518	75	39	KR061813	TMGF1638-17	577	CopilasCiocianu & Petrusek (2015)
1887	RO	Sighistel	Black Sea	Danube	Tisza	Crisul Negru	46.5327	22.5714	464	Sighistel	2MON	Hap.316	ADB6521	76	3	KR061826	TMGF1659-17	572	CopilasCiocianu & Petrusek (2015)
1888	RO	Pestis	Black Sea	Danube	Tisza	Crisul Repede	47.1258	22.4156	498	Pestis	KR061778	Hap.317	ADB6605	59	102	KR061778	TMGF1604-16	611	CopilasCiocianu & Petrusek (2015)
1889	RO	CernaValley	Black Sea	Danube	Danube	Cerna	44.9669	22,4825	70	CernaValley	KR061808	Hap.318	ADB6613	36	76	KR061808	TMGF1611-16	611	CopilasCiocianu & Petrusek (2015)
1890	RO	BorloveniiVechi	Black Sea	Danube	Nera	Brezovita	44.9455	22.1322	352	BorloveniiVechi	KR061815	Hap.319	ADB6517	40	100	KR061815	TMGF1613-16	599	CopilasCiocianu & Petrusek (2015)
1891	RO	Maciova	Black Sea	Danube	Timis	Valea Mare	45.5241	22.2089	216	Maciova	KR061795	Hap.320	ADB6609	53	81	KR061795	TMGF1609-16	575	CopilasCiocianu & Petrusek (2015)
1892	RO	CracuTeiului	Black Sea	Danube	Cerna	Belareca	45.0286	22.3953	532	CracuTeiului	KR061827	Hap.321	ADB6520	53	80	KR061827	TMGF1617-16	611	CopilasCiocianu & Petrusek (2015)
1893	RO	LuncaniideJos	Black Sea	Danube	Tisza	Bega	45.7188	22.3178	403	LuncaniideJos	KR061831	Hap.322	ADB6522	54	135	KR061831	TMGF1619-16	611	CopilasCiocianu & Petrusek (2015)
1894	RO	Plopu	Black Sea	Danube	Timis	Rau Lung	45.2341	22.4203	619	Plopu	KR061840	Hap.323	ADB6435	53	79	KR061840	TMGF1622-16	579	CopilasCiocianu & Petrusek (2015)
1895	RO	Ruschita	Black Sea	Danube	Timis	Rusca	45.6477	22.3969	698	Ruschita	KR061792	Hap.324	ADB6608	52	131	KR061792	TMGF1608-16	611	CopilasCiocianu & Petrusek (2015)
1896	RO	LuncaniideJos	Black Sea	Danube	Tisza	Bega	45.7188	22.3178	403	LuncaniideJos	KR061830	Hap.325	ADB6523	55	32	KR061830	TMGF1618-16	611	CopilasCiocianu & Petrusek (2015)
1897	RO	Marga	Black Sea	Danube	Topolnita	Topolnita	44.8205	22.5692	420	Marga	KR061843	Hap.326	ADB6436	45	49	KR061843	TMGF1623-16	611	CopilasCiocianu & Petrusek (2015)
1898	RO	CiclovaMontana	Black Sea	Danube	Caras	Ciclova	45.028	21.7547	339	CiclovaMontana	KR061789	Hap.327	ADB6611	56	6	KR061789	TMGF1607-16	611	CopilasCiocianu & Petrusek (2015)
1899	RO	Petrosani	Black Sea	Danube	Jiu	Jiul de Est	45.4461	23.3708	732	Petrosani	KR061820	Hap.328	ADB6519	66	62	KR061820	TMGF1614-16	603	CopilasCiocianu & Petrusek (2015)
1900	RO	Cheia	Black Sea	Danube	Tisza	Strei	45.4692	23.2567	842	Cheia	KR061823	Hap.329	ADB6519	66	62	KR061823	TMGF1615-16	576	CopilasCiocianu & Petrusek (2015)
1901	RO	Isverna	Black Sea	Danube	Jiu	Cosustea	44.968	22.6436	431	Isverna	KR061788	Hap.330	ADB6610	65	84	KR061788	TMGF1606-16	611	CopilasCiocianu & Petrusek (2015)
1902	RO	Tismana	Black Sea	Danube	Jiu	Tismana	45.0997	22.9228	361	Tismana	KR061836	Hap.331	ADB6524	65	85	KR061836	TMGF1621-16	611	CopilasCiocianu & Petrusek (2015)
1903	RO	Balta	Black Sea	Danube	Jiu	Balta	45.1411	23.0864	458	Balta	KR061833	Hap.332	ADB6525	67	52	KR061833	TMGF1620-16	575	CopilasCiocianu & Petrusek (2015)
1904	RO	Dognecea	Black Sea	Danube	Danube	Dognecea	45.31	21.7778	377	Dognecea	KR061805	Hap.333	ADB6612	60	21	KR061805	TMGF1610-16	600	CopilasCiocianu & Petrusek (2015)
1905	DE	Brabecker Mühlenbach	North Sea	Rhine	Emscher	Brabecker Mühlenbach	51.5934	6.9538	54	Brabecker Mühlenbach	KT075257	Hap.4	ACG7784	2	147	KT075257	TMGF1624-16	658	Grabner et al. (2015)
1906	DE	Brabecker Mühlenbach	North Sea	Rhine	Emscher	Brabecker Mühlenbach	51.5934	6.9538	54	Brabecker Mühlenbach	KT075258	Hap.35	ACG7784	2	147	KT075258	TMGF1625-16	658	Grabner et al. (2015)
1907	DE	Boye	North Sea	Rhine	Emscher	Boye	51.5691	6.92873	47	Boye	KT075259	Hap.4	ACG7784	2	147	KT075259*	TMGF1626-16	658	Grabner et al. (2015)
1908	DE	Brabecker Mühlenbach	North Sea	Rhine	Emscher	Brabecker Mühlenbach	51.5934	6.9538	54	Brabecker Mühlenbach	S02_Gf_02	Hap.4	ACG7784	2	147	KT075259*	TMGF1682-17	658	Grabner et al. (2015)
1909	DE	Brabecker Mühlenbach	North Sea	Rhine	Emscher	Brabecker Mühlenbach	51.5934	6.9538	54	Brabecker Mühlenbach	S02_Gf_04_Cfp	Hap.4	ACG7784	2	147	KT075259*	TMGF1683-17	658	Grabner et al. (2015)
1910	DE	Brabecker Mühlenbach	North Sea	Rhine	Emscher	Brabecker Mühlenbach	51.5934	6.9538	54	Brabecker Mühlenbach	S02_Gf_05	Hap.4	ACG7784	2	147	KT075259*	TMGF1684-17	658	Grabner et al. (2015)
1911	DE	Brabecker Mühlenbach	North Sea	Rhine	Emscher	Brabecker Mühlenbach	51.5934	6.9538	54	Brabecker Mühlenbach	S02_Gf_05_Cfp	Hap.4	ACG7784	2	147	KT075259*	TMGF1685-17	658	Grabner et al. (2015)
1912	DE	Brabecker Mühlenbach	North Sea	Rhine	Emscher	Brabecker Mühlenbach	51.5934	6.9538	54	Brabecker Mühlenbach	S02_Gf_06_Cfp	Hap.4	ACG7784	2	147	KT075259*	TMGF1686-17	658	Grabner et al. (2015)
1913	DE	Brabecker Mühlenbach	North Sea	Rhine	Emscher	Brabecker Mühlenbach	51.5934	6.9538	54	Brabecker Mühlenbach	S02_Gf_07_Cfp	Hap.4	ACG7784	2	147	KT075259*	TMGF1687-17	658	Grabner et al. (2015)
1914	DE	Brabecker Mühlenbach	North Sea	Rhine	Emscher	Brabecker Mühlenbach	51.5934	6.9538	54	Brabecker Mühlenbach	S02_Gf_08_Cfp	Hap.4	ACG7784	2	147	KT075259*	TMGF1688-17	658	Grabner et al. (2015)
1915	DE	Brabecker Mühlenbach	North Sea	Rhine	Emscher	Brabecker Mühlenbach	51.5934	6.9538	54	Brabecker Mühlenbach	S02_Gf_09	Hap.4	ACG7784	2	147	KT075259*	TMGF1689-17	658	Grabner et al. (2015)
1916	DE	Brabecker Mühlenbach	North Sea	Rhine	Emscher	Brabecker Mühlenbach	51.5934	6.9538	54	Brabecker Mühlenbach	S02_Gf_09_Cfp	Hap.4	ACG7784	2	147	KT075259*	TMGF1690-17	658	Grabner et al. (2015)
1917	DE	Brabecker Mühlenbach	North Sea	Rhine	Emscher	Brabecker Mühlenbach	51.5934	6.9538	54	Brabecker Mühlenbach	S02_Gf_10	Hap.4	ACG7784	2	147	KT075259*	TMGF1691-17	658	Grabner et al. (2015)
1918	DE	Brabecker Mühlenbach	North Sea	Rhine	Emscher	Brabecker Mühlenbach	51.5934	6.9538	54	Brabecker Mühlenbach	S02_Gf_10_Cfp	Hap.4	ACG7784	2	147	KT075259*	TMGF1692-17	658	Grabner et al. (2015)
1919	DE	Brabecker Mühlenbach	North Sea	Rhine	Emscher	Brabecker Mühlenbach	51.5934	6.9538	54	Brabecker Mühlenbach	S02_Gf_11	Hap.4	ACG7784	2	147	KT075259*	TMGF1693-17	658	Grabner et al. (2015)
1920	DE	Brabecker Mühlenbach	North Sea	Rhine	Emscher	Brabecker Mühlenbach	51.5934	6.9538	54	Brabecker Mühlenbach	S02_Gf_11_Cfp	Hap.4	ACG7784	2	147	KT075259*	TMGF1694-17	658	Grabner et al. (2015)
1921	DE	Brabecker Mühlenbach	North Sea	Rhine	Emscher	Brabecker Mühlenbach	51.5934	6.9538	54	Brabecker Mühlenbach	S02_Gf_12	Hap.4	ACG7784	2	147	KT075259*	TMGF1695-17	658	Grabner et al. (2015)
1922	DE	Brabecker Mühlenbach	North Sea	Rhine	Emscher	Brabecker Mühlenbach	51.5934	6.9538	54	Brabecker Mühlenbach	S02_Gf_12_Cfp	Hap.4	ACG7784	2	147	KT075259*	TMGF1696-17	658	Grabner et al. (2015)
1923	DE	Boye	North Sea	Rhine	Emscher	Boye	51.5691	6.9287	47	Boye	S03_Gf_10_Cfp	Hap.4	ACG7784	2	147	KT075259*	TMGF1697-17	658	Grabner et al. (2015)
1924	DE	Boye	North Sea	Rhine	Emscher	Boye	51.5691	6.9287	47	Boye	S03_Gf_11_Cfp	Hap.4	ACG7784	2	147	KT075259*	TMGF1698-17	658	Grabner et al. (2015)
1925	DE	Boye	North Sea	Rhine	Emscher	Boye	51.5691	6.9287	47	Boye	S03_Gf_15_Cfp	Hap.4	ACG7784	2	147	KT075259*	TMGF1699-17	658	Grabner et al. (2015)
1926	DE	Rapphoffs Mühlenbach	North Sea	Rhine	Rhine	Lippe	51.6643	6.9763	29	Rapphoffs Mühlenbach	S10_Gf_01	Hap.4	ACG7784	2	147	KT075259*	TMGF1700-17	658	Grabner et al. (2015)
1927	DE	Deininghauser Brook	North Sea	Rhine	Rhine	Rurh?	51.5812	7.3193	60	Deininghauser Brook	S12_Gf_05_Cfp	Hap.4	ACG7784	2	147	KT075259*	TMGF1701-17	658	Grabner et al. (2015)
1928	DE	Sankt Johann	North Sea	Rhine	Rhine	Stream	49.21	8.03	223	STJ	JN900491	Hap.510	ACG8343	2	132	JN900491	TMGF1627-17	555	Feckler et al. (2012)
1929	DE	Hainbach near Landau	North Sea	Rhine	Rhine	Stream	49.23	8.05	323	HAI	JN900489	Hap.511	ACG8343	2	132	JN900489	TMGF1628-17	555	Feckler et al. (2012)
1930	DE	Weißklinge near Neuler	North Sea	Rhine	Rhine	Stream	48.91	10.05	498	NEU	JN900490	Hap.512	ADH0573	1	116	JN900490	TMGF1629-17	555	Feckler et al. (2012)
1931	RO	Boga	Black Sea	Danube	Tisza	Crisul Negru	46.6097	22.6592	598	Boga	KR061786	Hap.314	ADB6606	74	40	KR061786	TMGF1612-16	611	CopilasCiocianu & Petrusek (2015)
1932	RO	Boga	Black Sea	Danube	Tisza	Crisul Negru	46.6097	22.6592	598	Boga	KR061787	Hap.314	ADB6606	74	40	KR061787	TMGF1616-16	611	CopilasCiocianu & Petrusek (2015)
1933	RO	Moneasa	Black Sea	Danube	Tisza	Crisul Alb	46.4597	22.2544	285	Moneasa	3BOG	Hap.315	ADB6518	75	39	KR061814	TMGF1639-17	577	CopilasCiocianu & Petrusek (2015)
1934	RO	Pestis	Black Sea	Danube	Tisza	Crisul Repede	47.1258	22.4156	498	Pestis	2BH15	Hap.513	ADB6605	59	102	KR061779	TMGF1632-17	385	CopilasCiocianu & Petrusek (2015)
1935	RO	Pestis	Black Sea	Danube	Tisza	Crisul Repede	47.1258	22.4156	498	Pestis	3BH15	Hap.514	ADB6605	59	102	KR061780	TMGF1633-17	611	CopilasCiocianu & Petrusek (2015)
1936	RO	Plopis	Black Sea	Danube	Tisza	Barcau	47.1075	22.6122	462	Plopis	1PL7-bis	Hap.515	ADG8751	59	103	KR061838	TMGF1674-17	570	CopilasCiocianu & Petrusek (2015)
1937	RO	Plopis	Black Sea	Danube	Tisza	Barcau	47.1075	22.6122	462	Plopis	2PL7	Hap.516	ADG8751	59	103	KR061839	TMGF1675-17	597	CopilasCiocianu & Petrusek (2015)
1938	RO	Resita	Black Sea	Danube	Tisza	Barzava	45.2973	21.9662	314	Resita	1BAF	Hap.517	ADB6613	36	76	KR061776	TMGF1630-17	576	CopilasCiocianu & Petrusek (2015)
1939	RO	Resita	Black Sea	Danube	Tisza	Barzava	45.2973	21.9662	314	Resita	3BAF	Hap.518	ADB6613	36	76	KR061777	TMGF1631-17	576	CopilasCiocianu & Petrusek (2015)
1940	RO	Bocsa	Black Sea	Danube	Tisza	Barzava	45.3588	22.7575	1195	Bocsa	1BOC	Hap.519	ADB6613	36	76	KR061784	TMGF1637-17	609	CopilasCiocianu & Petrusek (2015)
1941	RO	Ticvaniu Mare	Black Sea	Danube	Caras	Jitin	45.1525	21.6792	121	Ticvaniu Mare	1CS12	Hap.520	ADB6613	36	76	KR061797	TMGF1645-17	595	CopilasCiocianu & Petrusek (2015)
1942	RO	Ticvaniu Mare	Black Sea	Danube	Caras	Jitin	45.1525	21.6792	121	Ticvaniu Mare	2CS12	Hap.519	ADB6613	36	76	KR061798	TMGF1646-17	589	CopilasCiocianu & Petrusek (2015)
1943	RO	Ticvaniu Mare	Black Sea	Danube	Caras	Jitin	45.1525	21.6792	121	Ticvaniu Mare	3CS12	Hap.519	ADB6613	36	76	KR061799	TMGF1647-17	611	CopilasCiocianu & Petrusek (2015)
1944	RO	Mercina	Black Sea	Danube	Caras	Caras	45.0575	21.5244	93	Mercina	1CS15	Hap.521	ADB6613	36	76	KR061800	TMGF1648-17	490	CopilasCiocianu & Petrusek (2015)
1945	RO	Mercina	Black Sea	Danube	Caras	Caras	45.0575	21.5244	93	Mercina	2CS15	Hap.519	ADB6613	36	76	KR061801	TMGF1649-17	578	CopilasCiocianu & Petrusek (2015)
1946	RO	Cerna Valley	Black Sea	Danube	Cerna	Cerna	44.9669	22,4825	70	Cerna Valley	2GO4A	Hap.318	ADB6613	36	76	KR061809	TMGF1655-17	611	CopilasCiocianu & Petrusek (2015)
1947	RO	Cerna Valley	Black Sea	Danube	Cerna	Cerna	44.9669	22,4825	70	Cerna Valley	1GO4B	Hap.318	ADB6613	36	76	KR061810	TMGF1656-17	611	CopilasCiocianu & Petrusek (2015)
1948	RO	Cerna Valley	Black Sea	Danube	Cerna	Cerna	44.9669	22,4825	70	Cerna Valley	2GO4B	Hap.318	ADB6613	36	76	KR061811	TMGF1657-17	575	CopilasCiocianu & Petrusek (2015)
1949	RO	Belobresca	Black Sea	Danube	Danube	Belobresca	44.8108	21.4975	189	Belobresca	1LO2	Hap.318	ADB6613	36	76	KR061812	TMGF1658-17	575	CopilasCiocianu & Petrusek (2015)
1950	RO	Naidas	Black Sea	Danube	Nera	Nera	44.8766	21.5644	104	Naidas	1CS17	Hap.522	ADB6517	40	100	KR061802	TMGF1650-17	427	CopilasCiocianu & Petrusek (2015)
1951	RO	Naidas	Black Sea	Danube	Nera	Nera	44.8766	21.5644	104	Naidas	2CS17	Hap.523	ADB6517	40	100	KR061803	TMGF1651-17	536	CopilasCiocianu & Petrusek (2015)
1952	RO	Naidas	Black Sea	Danube	Nera	Nera	44.8766	21.5644	104	Naidas	3CS17	Hap.523	ADB6517	40	100	KR061804	TMGF1652-17	536	CopilasCiocianu & Petrusek (2015)
1953	RO	Borlovenii Vechi	Black Sea	Danube	Nera	Brezovita	44.9455	22.1322	352	Borlovenii Vechi	3NE3	Hap.319	ADB6517	40	100	KR061816	TMGF1660-17	569	CopilasCiocianu & Petrusek (2015)
1954	RO	Cristioru de Sus	Black Sea	Danube	Tisza	Crisul Negru	46.4286	22.5831	534	Cristioru de Sus	1BI11	Hap.524	ADG8749	69	137	KR061781	TMGF1634-17	530	CopilasCiocianu & Petrusek (2015)
1955	RO	Cristioru de Sus	Black Sea	Danube	Tisza	Crisul Negru	46.4286	22.5831	534	Cristioru de Sus	2BI11	Hap.525	ADG8749	69	137	KR061782	TMGF1635-17	603	CopilasCiocianu & Petrusek (2015)
1956	RO	Cristioru de Sus	Black Sea	Danube	Tisza	Crisul Negru	46.4286	22.5831	534	Cristioru de Sus	3BI11	Hap.526	ADG8749	69	137	KR061783	TMGF1636-17	596	CopilasCiocianu & Petrusek (2015)
1957	RO	Lazuri	Black Sea	Danube	Tisza	Crisul Negru	46.8086	22.4242	305	Lazuri	1PC6	Hap.527	ADG8749	69	138	KR061817	TMGF1661-17	611	CopilasCiocianu & Petrusek (2015)
1958	RO	Lazuri	Black Sea	Danube	Tisza	Crisul Negru	46.8086	22.4242	305	Lazuri	2PC6	Hap.527	ADG8749	69	138	KR061818	TMGF1662-17	576	CopilasCiocianu & Petrusek (2015)
1959	RO	Huta	Black Sea	Danube	Tisza	Crisul Negru	46.5694	22,2305	408	Huta	CM17-bis	Hap.528	ADG8750	69	66	KR061819	TMGF1663-17	534	CopilasCiocianu & Petrusek (2015)
1960	RO	Sighistel	Black Sea	Danube	Tisza	Crisul Negru	46.5327	22.5714	464	Sighistel	1SIG3	Hap.529	ADG8749	69	138	KR061825	TMGF1667-17	528	CopilasCiocianu & Petrusek (2015)
1961	RO	Maciova	Black Sea	Danube	Timis	Valea Mare	45.5241	22.2089	216	Maciova	2CS102	Hap.530	ADB6609	53	81	KR061796	TMGF1644-17	505	CopilasCiocianu & Petrusek (2015)
1962	RO	Cracu Teiului	Black Sea	Danube	Cerna	Belareca	45.0286	22.3953	532	Cracu Teiului	2TA25	Hap.531	ADB6520	53	80	KR061828	TMGF1668-17	611	CopilasCiocianu & Petrusek (2015)
1963	RO	Luncanii de Jos	Black Sea	Danube	Tisza	Bega	45.7188	22.3178	403	Luncanii de Jos	3TM104	Hap.532	ADB6522	54	136	KR061832	TMGF1670-17	611	CopilasCiocianu & Petrusek (2015)
1964	RO	Plopu	Black Sea	Danube	Timis	Rau Lung	45.2341	22.4203	619	Plopu	2PLO	Hap.323	ADB6435	53	79	KR061841	TMGF1676-17	611	CopilasCiocianu & Petrusek (2015)
1965	RO	Sat Batran	Black Sea	Danube	Timis	Armenis	45.2391	22.3569	551	Sat Batran	2TA4	Hap.533	ADB6435	53	79	KR061846	TMGF1680-17	510	CopilasCiocianu & Petrusek (2015)
1966	RO	Sat Batran	Black Sea	Danube	Timis	Armenis	45.2391	22.3569	551	Sat Batran	3TA4	Hap.534	NOBIN	53	79	KR061847	TMGF1681-17	468	CopilasCiocianu & Petrusek (2015)
1967	RO	Ruschita	Black Sea	Danube	Timis	Rusca	45.6477	22.3969	698	Ruschita	2CS101	Hap.324	ADB6608	52	131	KR061793	TMGF1642-17	567	CopilasCiocianu & Petrusek (2015)
1968	RO	Ruschita	Black Sea	Danube	Timis	Rusca	45.6477	22.3969	698	Ruschita	3CS101	Hap.535	ADB6608	52	130	KR061794	TMGF1643-17	527	CopilasCiocianu & Petrusek (2015)
1969	RO	Toplet	Black Sea	Danube	Cerna	Stream	44.7983	22.4008	182	Toplet	1GO25	Hap.536	ADB6436	45	49	KR061842	TMGF1677-17	529	CopilasCiocianu & Petrusek (2015)
1970	RO	Marga	Black Sea	Danube	Topolnita	Topolnita	44.8205	22.5692	420	Marga	2PM2	Hap.326	ADB6436	45	49	KR061844	TMGF1678-17	611	CopilasCiocianu & Petrusek (2015)
1971	RO	Marga	Black Sea	Danube	Topolnita	Topolnita	44.8205	22.5692	420	Marga	3PM2	Hap.326	ADB6436	45	49	KR061845	TMGF1679-17	569	CopilasCiocianu & Petrusek (2015)
1972	RO	Ciclova Montana	Black Sea	Danube	Caras	Ciclova	45.028	21.7547	339	Ciclova Montana	2CA1V	Hap.327	ADB6611	56	6	KR061790	TMGF1640-17	611	CopilasCiocianu & Petrusek (2015)
1973	RO	Ciclova Montana	Black Sea	Danube	Caras	Ciclova	45.028	21.7547	339	Ciclova Montana	3CA1V	Hap.327	ADB6611	56	6	KR061791	TMGF1641-17	611	CopilasCiocianu & Petrusek (2015)
1974	RO	Petrosani	Black Sea	Danube	Jiu	Jiul de Est	45.4461	23.3708	732	Petrosani	2RE04	Hap.537	ADB6519	66	62	KR061821	TMGF1664-17	611	CopilasCiocianu & Petrusek (2015)
1975	RO	Petrosani	Black Sea	Danube	Jiu	Jiul de Est	45.4461	23.3708	732	Petrosani	3RE04	Hap.537	ADB6519	66	62	KR061822	TMGF1665-17	611	CopilasCiocianu & Petrusek (2015)
1976	RO	Cheia	Black Sea	Danube	Tisza	Strei	45.4692	23.2567	842	Cheia	3RE05	Hap.538	ADB6519	66	62	KR061824	TMGF1666-17	576	CopilasCiocianu & Petrusek (2015)
1977	RO	Tismana	Black Sea	Danube	Jiu	Tismana	45.0997	22.9228	361	Tismana	2VA6	Hap.331	ADB6524	65	85	KR061837	TMGF1673-17	580	CopilasCiocianu & Petrusek (2015)
1978	RO	Balta	Black Sea	Danube	Jiu	Balta	45.1411	23.0864	458	Balta	2VA5	Hap.539	ADB6525	67	52	KR061834	TMGF1671-17	466	CopilasCiocianu & Petrusek (2015)
1979	RO	Balta	Black Sea	Danube	Jiu	Balta	45.1411	23.0864	458	Balta	3VA5	Hap.540	ADB6525	67	52	KR061835	TMGF1672-17	531	CopilasCiocianu & Petrusek (2015)
1980	RO	Dognecea	Black Sea	Danube	Danube	Dognecea	45.31	21.7778	377	Dognecea	2DO2	Hap.541	ADB6612	60	21	KR061806	TMGF1653-17	600	CopilasCiocianu & Petrusek (2015)
1981	RO	Dognecea	Black Sea	Danube	Danube	Dognecea	45.31	21.7778	377	Dognecea	3DO2	Hap.542	ADB6612	60	21	KR061807	TMGF1654-17	486	CopilasCiocianu & Petrusek (2015)
1982	FR	FerrieresenBray	Atlantic Ocean	Seine	Epte	Stream d'Auchy	49.48	1.73861	94	16P	16P45	Hap.34	ACH6569	2	148	MT980012	TMGF1702-17	615	This study
1983	FR	MagnyVernois (Forge)	Med Sea	Rhone	Ognon/Saone	Ognon	47.6556	6.46761	283	19.2	19.2.13	Hap.36	ACG7784	2	147	MT980013	TMGF1703-17	604	This study
1984	FR	MagnyVernois (Forge)	Med Sea	Rhone	Ognon/Saone	Ognon	47.6556	6.46761	283	19.2	19.2.17	Hap.36	ACG7784	2	147	MT980014	TMGF1704-17	601	This study
1985	FR	MagnyVernois (Forge)	Med Sea	Rhone	Ognon/Saone	Ognon	47.6556	6.46761	283	19.2	19.2.18	Hap.36	ACG7784	2	147	MT980015	TMGF1705-17	650	This study
1986	FR	MagnyVernois (Forge)	Med Sea	Rhone	Ognon/Saone	Ognon	47.6556	6.46761	283	19.2	19.2.20	Hap.36	ACG7784	2	147	MT980016	TMGF1706-17	598	This study
1987	FR	MagnyVernois (Forge)	Med Sea	Rhone	Ognon/Saone	Ognon	47.6556	6.46761	283	19.2	19.2.21	Hap.36	ACG7784	2	147	MT980017	TMGF1707-17	620	This study
1988	FR	MagnyVernois (Forge)	Med Sea	Rhone	Ognon/Saone	Ognon	47.6556	6.46761	283	19.2	19.2.22	Hap.36	ACG7784	2	147	MT980018	TMGF1708-17	610	This study
1989	FR	MagnyVernois (Forge)	Med Sea	Rhone	Ognon/Saone	Ognon	47.6556	6.46761	283	19.2	19.2.24	Hap.36	ACG7784	2	147	MT980019	TMGF1709-17	630	This study
1990	FR	La Vacheresse	Med Sea	Rhone	Ognon/Saone	Ruisseau de Courmont (Ognon)	47.6535	6.54934	317	19.4	19.4.16	Hap.543	ACY7468	2	120	MT980020	TMGF1710-17	642	This study
1991	FR	La Vacheresse	Med Sea	Rhone	Ognon/Saone	Ruisseau de Courmont (Ognon)	47.6535	6.54934	317	19.4	19.4.17	Hap.544	ACY7468	2	120	MT980021	TMGF1711-17	647	This study
1992	FR	La Vacheresse	Med Sea	Rhone	Ognon/Saone	Ruisseau de Courmont (Ognon)	47.6535	6.54934	317	19.4	19.4.22	Hap.544	ACY7468	2	120	MT980022	TMGF1712-17	646	This study
1993	FR	La Vacheresse	Med Sea	Rhone	Ognon/Saone	Ruisseau de Courmont (Ognon)	47.6535	6.54934	317	19.4	19.4.23	Hap.120	ACY7468	2	120	MT980023	TMGF1713-17	648	This study
1994	FR	Fellering	North Sea	Rhine	Ill	THUR	47.8917	6.98467	434	32.1	32.1.9	Hap.37	ACY7545	1	116	MT980024	TMGF1714-17	621	This study
1995	FR	Fellering	North Sea	Rhine	Ill	THUR	47.8917	6.98467	434	32.1	32.1.10	Hap.37	ACY7545	1	116	MT980025	TMGF1715-17	650	This study
1996	FR	Fellering	North Sea	Rhine	Ill	THUR	47.8917	6.98467	434	32.1	32.1.12	Hap.37	ACY7545	1	116	MT980026	TMGF1716-17	625	This study
1997	FR	Fellering	North Sea	Rhine	Ill	THUR	47.8917	6.98467	434	32.1	32.1.13	Hap.37	ACY7545	1	116	MT980027	TMGF1717-17	613	This study
[truncated: 2,929 more rows]

## Sheet: Title
Tab S1 Individual data including: Individual number, Two letters Country ISO code, Site Acronym, Locality (site or river name), Sea basin, River Catchment, River sub-catchment, River, Lattitude and Longitude in decimal format, Altitude (m), Haplotype name, BIN-MOTUs, ABGD-MOTUs, bPTP-MOTUs, Genbank Acc number, BOLD Process ID, COI sequense Length in bp, Reference.
* Some Genbank accession numbers and BOLD process ID are identical as only a single haplotype was deposited associated with original publications. These sequences were ascribed to different individuals as based on data supplementary info available in each publication
